# Supplementary material for: Prospective evaluation of a patented DNA test for canine hip dysplasia (CHD)
Source: PLoS One. 2017 Aug 3;12(8):e0182093. doi: 10.1371/journal.pone.0182093 (PMC5542656; doi:10.1371/journal.pone.0182093)
Supplement: S1 Table — (XLSX) [file pone.0182093.s001.xlsx]

## Sheet: HDs komplett
Animal_ID	CHD_Class	CED_Class	HD1_TiHo1	HD2_TiHo5	HD3_TiHo7	HD4_TiHo9	HD5_TiHo12	HD6_TiHo16	HD7_TiHo18	HD8_TiHo19	HD9_TiHo20	HD10_TiHo21	HD11_TiHo23	HD12_TiHo24	HD13_TiHo25	HD14_TiHo26	HD15_TiHo33	HD16_TiHo34	HD17_TiHo35
1	1	a	A:A	T:C	G:G	G:T	T:T	T:T	G:T	C:C	T:C	C:T	C:C	A:A	G:G	C:A	A:G	G:A	G:G
2	1	a	A:A	T:T	G:T	G:G	T:T	C:C	G:G	C:C	C:C	C:T	C:C	G:A	G:G	C:C	A:G	G:A	C:C
3	4	a	G:G	T:T	T:T	G:T	C:T	T:T	G:G	C:C	C:C	C:C	C:C	G:A	G:G	A:A	G:G	G:A	C:C
4	1	a	A:G	C:C	G:G	G:G	T:T	T:C	G:T	C:T	T:T	T:T	T:T	A:A	A:A	A:A	G:G	G:A	C:G
5	1	a	A:G	C:C	G:G	G:G	T:T	T:T	T:T	C:T	T:C	T:T	T:C	A:A	G:A	A:A	A:G	G:A	C:G
6	1	b	A:A	C:C	G:G	G:T	C:T	T:T	T:T	C:T	T:C	T:T	T:T	A:A	A:A	A:A	A:G	A:A	C:C
7	1	a	A:A	C:C	G:G	G:G	T:T	T:C	T:T	C:T	T:C	T:T	T:T	A:A	A:A	A:A	A:G	A:A	C:C
8	1	a	A:G	T:C	T:T	T:T	C:T	T:T	G:G	C:C	C:C	C:T	T:C	G:A	G:G	C:A	A:A	G:A	C:C
9	1	d	G:G	T:C	G:T	G:G	T:T	T:C	G:G	C:C	C:C	C:C	C:C	G:G	G:G	C:A	G:G	A:A	C:C
10	1	a	A:G	T:C	G:T	T:T	T:T	T:C	G:G	C:C	C:C	C:T	C:C	G:A	G:G	C:C	A:G	A:A	C:C
11	5	a	A:G	C:C	T:T	G:T	C:T	T:T	G:G	C:C	C:C	T:T	C:C	G:A	G:G	C:A	A:G	A:A	C:C
12	2	e	G:G	C:C	G:G	G:G	T:T	T:T	T:T	C:T	T:C	T:T	C:C	A:A	G:G	A:A	A:G	A:A	C:C
13	3	a	A:G	C:C	G:G	G:T	T:T	T:C	T:T	C:T	T:C	T:T	T:C	G:A	G:A	A:A	A:G	A:A	C:C
14	1	d	A:G	C:C	G:T	G:T	T:T	T:C	G:G	C:C	C:C	C:C	C:C	G:G	G:G	A:A	G:G	A:A	C:C
15	1	a	G:G	T:T	G:G	G:T	T:T	T:T	G:G	C:T	C:C	T:T	C:C	G:A	G:G	A:A	G:G	A:A	C:C
16	1	b	A:G	T:C	G:T	T:T	C:T	T:T	G:G	C:C	C:C	T:T	C:C	G:A	G:G	C:A	A:G	A:A	C:C
17	2	a	A:G	T:T	G:T	G:T	C:T	T:T	T:T	C:C	T:C	C:T	C:C	G:A	G:G	C:A	G:G	G:A	C:C
18	3	d	A:G	T:C	G:T	G:T	T:T	T:C	G:T	C:T	C:C	T:T	C:C	G:A	G:G	C:A	G:G	G:A	C:C
19	2	a	G:G	C:C	G:G	G:G	T:T	T:T	G:T	C:C	T:T	T:T	C:C	A:A	G:A	C:A	A:G	A:A	C:G
20	1	a	G:G	C:C	G:T	G:G	T:T	T:C	G:T	C:T	T:C	C:T	C:C	A:A	G:G	C:C	G:G	G:A	C:C
21	1	a	A:G	T:C	T:T	G:T	C:T	T:C	G:G	C:C	C:C	C:C	C:C	G:A	G:G	A:A	A:G	A:A	C:C
22	2	a	A:G	T:C	T:T	G:G	C:T	T:C	G:T	C:C	T:C	C:T	C:C	A:A	G:G	A:A	G:G	G:G	C:C
23	1	a	A:G	C:C	G:G	G:T	T:T	T:T	T:T	C:T	T:C	T:T	T:C	A:A	G:A	A:A	G:G	A:A	C:C
24	1	a	G:G	C:C	G:G	G:T	T:T	T:C	G:T	C:T	C:C	C:T	C:C	A:A	G:A	C:C	A:G	A:A	C:C
25	1	a	G:G	T:C	G:G	T:T	C:C	T:T	G:G	C:C	C:C	C:T	C:C	G:A	G:G	C:C	G:G	G:A	C:C
26	1	a	A:G	C:C	T:T	G:G	T:T	T:T	G:T	C:C	T:C	T:T	C:C	A:A	G:G	C:A	A:A	G:G	C:G
27	1	a	A:G	C:C	T:T	G:T	C:T	T:T	T:T	C:T	T:C	T:T	C:C	G:A	G:G	A:A	G:G	A:A	C:C
28	2	a	G:G	C:C	G:G	G:T	T:T	T:C	T:T	C:T	T:C	T:T	T:T	A:A	G:A	A:A	A:G	A:A	C:G
29	2	a	A:G	C:C	G:G	T:T	T:T	T:C	T:T	C:C	C:C	C:T	C:C	G:A	G:G	C:C	A:G	G:G	C:C
30	1	a	A:A	T:C	G:G	G:G	T:T	T:T	T:T	C:T	T:C	T:T	T:C	A:A	G:A	A:A	G:G	A:A	C:G
31	1	e	A:G	C:C	G:G	T:T	T:T	T:C	T:T	C:C	C:C	C:C	C:C	G:A	G:G	C:C	A:A	G:A	C:C
32	1	c	A:G	C:C	G:T	G:G	C:T	T:T	G:T	T:T	C:C	T:T	C:C	A:A	G:G	C:A	A:G	G:A	C:C
33	2	a	A:A	C:C	G:T	G:T	C:T	T:T	G:T	T:T	C:C	T:T	C:C	G:A	G:G	C:A	A:G	G:A	C:C
34	1	a	A:G	C:C	G:G	G:G	C:T	T:T	G:T	C:T	T:C	T:T	T:T	A:A	G:A	C:A	G:G	A:A	C:G
35	1	a	A:A	C:C	G:G	G:T	T:T	T:T	G:T	C:T	T:C	T:T	T:C	A:A	G:G	A:A	G:G	A:A	C:G
36	1	a	A:G	C:C	G:T	T:T	T:T	T:T	T:T	C:C	T:T	T:T	C:C	A:A	G:G	A:A	A:A	G:A	C:C
37	1	a	G:G	C:C	G:G	T:T	T:T	T:C	G:T	C:C	C:C	C:C	C:C	G:A	G:G	C:C	A:G	G:A	C:C
38	4	c	A:A	C:C	G:G	G:G	C:T	T:C	T:T	C:T	T:C	T:T	C:C	A:A	G:A	A:A	G:G	A:A	C:C
39	1	d	G:G	C:C	T:T	G:T	T:T	T:T	G:T	C:T	C:C	T:T	C:C	G:G	G:G	A:A	A:G	A:A	C:C
40	1	a	G:G	T:T	G:G	G:T	C:T	T:T	G:T	C:C	T:C	T:T	C:C	G:G	G:G	C:C	G:G	A:A	C:C
41	2	a	G:G	C:C	G:G	G:T	C:T	T:T	G:G	C:T	C:C	T:T	C:C	G:G	G:G	C:C	G:G	A:A	C:C
42	1	a	A:G	C:C	G:G	G:G	T:T	T:T	T:T	C:T	T:T	T:T	C:C	A:A	G:G	A:A	G:G	A:A	C:G
43	3	c	A:G	C:C	G:T	G:G	T:T	T:C	T:T	C:C	T:T	T:T	T:C	G:A	A:A	A:A	G:G	A:A	C:C
44	1	a	G:G	T:C	G:T	G:T	T:T	T:C	G:G	C:C	C:C	C:C	C:C	G:A	G:G	C:A	A:G	A:A	C:C
45	1	a	A:G	C:C	G:G	G:G	T:T	T:T	T:T	C:C	T:T	T:T	C:C	A:A	G:A	A:A	G:G	A:A	C:G
46	1	a	A:G	C:C	G:G	G:G	T:T	T:T	T:T	C:C	T:T	T:T	T:C	A:A	G:A	C:A	G:G	A:A	C:G
47	1	a	A:G	C:C	T:T	G:T	T:T	T:T	G:G	C:C	C:C	T:T	C:C	G:G	G:G	C:A	A:G	A:A	C:C
48	2	d	G:G	C:C	G:T	G:T	T:T	T:T	G:T	C:T	C:C	C:T	C:C	G:G	G:G	A:A	G:G	A:A	C:C
49	1	d	A:A	T:C	G:G	T:T	T:T	T:C	G:T	C:C	T:T	T:T	T:T	A:A	G:A	A:A	A:G	G:A	C:G
50	2	b	A:A	C:C	G:G	G:T	T:T	T:C	G:T	C:T	T:T	T:T	T:T	A:A	A:A	A:A	A:G	G:A	C:G
51	1	a	A:A	C:C	G:G	G:G	T:T	T:T	G:G	C:T	C:C	C:T	T:T	A:A	G:G	C:A	G:G	A:A	C:C
52	1	a	A:G	T:C	G:T	G:G	T:T	T:T	G:G	C:T	C:C	C:T	C:C	G:A	G:A	C:A	G:G	A:A	C:C
53	3	e	A:G	T:C	G:T	G:G	T:T	T:T	G:G	C:C	C:C	C:C	T:C	A:A	G:G	C:A	A:G	A:A	C:C
54	1	a	A:G	T:C	G:G	G:G	C:T	T:C	G:T	C:T	T:C	T:T	C:C	A:A	G:A	A:A	G:G	A:A	C:C
55	1	a	A:G	C:C	G:G	G:G	C:T	T:C	G:T	T:T	C:C	T:T	T:C	A:A	A:A	A:A	G:G	G:A	C:C
56	1	a	G:G	T:C	G:T	G:T	T:T	T:C	G:T	C:C	T:T	T:T	C:C	A:A	G:G	C:C	A:G	A:A	C:C
57	1	a	A:G	C:C	G:G	T:T	T:T	T:C	G:T	C:C	C:C	T:T	C:C	A:A	G:G	C:C	A:A	A:A	C:C
58	1	a	A:G	T:T	G:G	T:T	T:T	T:C	G:T	C:C	C:C	T:T	C:C	A:A	G:A	C:C	A:A	A:A	C:C
59	1	a	A:A	T:C	G:T	T:T	T:T	T:T	T:T	C:T	C:C	C:T	C:C	G:A	G:G	C:A	A:A	A:A	C:C
60	1	a	A:G	C:C	G:G	G:G	T:T	T:C	G:T	C:T	T:C	T:T	T:T	A:A	A:A	A:A	G:G	A:A	C:G
61	5	a	A:G	C:C	G:G	G:G	C:T	T:C	T:T	C:C	T:T	T:T	T:C	A:A	G:A	C:A	G:G	A:A	C:G
62	1	a	A:G	T:C	G:G	G:T	T:T	C:C	T:T	T:T	C:C	T:T	T:T	A:A	A:A	A:A	G:G	A:A	C:G
63	2	a	A:G	C:C	G:T	G:G	T:T	T:T	G:G	C:T	C:C	C:T	T:C	G:A	G:G	A:A	G:G	A:A	C:G
64	2	a	G:G	C:C	G:G	G:G	T:T	T:T	G:G	C:C	C:C	C:C	C:C	G:G	G:G	C:C	G:G	G:A	C:C
65	2	c	G:G	T:C	G:T	G:T	T:T	T:T	G:T	C:C	T:T	T:T	C:C	A:A	G:G	C:C	A:A	G:A	C:C
66	1	b	A:G	T:C	G:G	G:G	C:T	T:T	G:T	C:C	T:C	T:T	C:C	G:G	G:G	A:A	A:G	A:A	C:C
67	1	c	G:G	T:C	G:T	G:T	C:T	T:T	G:T	C:C	T:C	T:T	T:C	G:A	G:G	A:A	A:A	G:A	C:C
68	1	d	A:G	T:C	T:T	G:T	T:T	T:T	G:T	C:C	T:C	C:T	C:C	G:G	G:G	A:A	A:G	G:A	C:C
69	3	d	A:G	T:C	T:T	G:T	T:T	T:T	G:G	C:T	C:C	C:T	T:C	A:A	G:G	A:A	A:G	A:A	C:C
70	1	a	G:G	T:C	G:T	T:T	C:T	T:C	G:G	C:C	C:C	T:T	C:C	G:A	G:G	C:A	G:G	G:A	C:C
71	1	a	A:G	C:C	G:G	G:G	T:T	T:T	G:G	C:T	C:C	T:T	T:T	A:A	A:A	A:A	G:G	A:A	C:C
72	2	a	A:G	C:C	G:T	G:T	T:T	C:C	G:G	C:C	T:C	C:T	C:C	A:A	G:G	C:C	A:G	G:A	C:C
73	1	a	A:G	C:C	G:T	G:T	T:T	C:C	G:T	C:C	T:C	C:T	C:C	A:A	G:G	C:A	A:G	G:A	C:C
74	2	b	G:G	C:C	G:T	G:T	T:T	T:C	G:G	C:C	C:C	C:C	C:C	G:A	G:G	C:A	G:G	G:A	C:C
75	2	a	A:A	C:C	G:T	T:T	T:T	T:C	G:T	C:T	T:C	T:T	C:C	A:A	G:G	C:A	A:G	G:A	C:C
76	1	a	G:G	C:C	G:T	G:T	C:T	T:T	G:T	C:T	C:C	T:T	C:C	G:A	G:G	A:A	A:A	A:A	C:C
77	1	a	A:A	T:C	T:T	G:T	T:T	T:C	G:T	C:C	T:T	T:T	C:C	G:A	G:A	A:A	A:G	A:A	C:C
78	1	a	A:A	T:C	G:T	G:T	T:T	T:T	G:T	C:C	T:C	T:T	C:C	G:G	G:G	A:A	G:G	A:A	C:C
79	1	a	A:G	T:T	G:T	G:T	T:T	T:C	G:T	C:C	T:C	C:T	C:C	G:A	G:G	C:A	A:G	A:A	C:C
80	1	a	A:A	C:C	G:G	G:G	C:T	T:C	G:T	C:C	T:C	C:T	T:C	A:A	G:A	A:A	G:G	A:A	C:C
81	1	b	A:G	C:C	T:T	G:T	T:T	T:T	G:G	C:C	C:C	C:C	T:C	A:A	G:G	C:A	G:G	G:A	C:C
82	1	a	A:G	C:C	G:T	G:G	T:T	T:T	G:T	C:C	T:C	C:T	T:C	A:A	G:G	C:A	A:G	G:A	C:C
83	2	c	A:G	C:C	T:T	G:T	T:T	T:T	G:G	C:C	C:C	C:C	C:C	A:A	G:G	C:A	G:G	A:A	C:C
84	1	a	A:G	T:C	T:T	G:T	C:T	T:C	G:T	C:C	T:C	C:T	C:C	A:A	G:A	A:A	A:G	G:A	C:C
85	1	a	A:G	C:C	G:T	G:G	C:T	T:C	G:G	C:C	C:C	C:C	C:C	G:A	G:G	C:A	G:G	G:A	C:C
86	1	a	A:A	C:C	G:G	G:T	C:T	T:C	G:T	C:T	T:C	T:T	T:C	A:A	G:G	A:A	A:G	A:A	C:C
87	2	a	A:G	T:C	G:G	G:T	C:T	T:C	G:T	C:T	T:C	T:T	T:T	A:A	A:A	A:A	A:G	A:A	C:C
88	1	a	A:G	T:C	G:T	G:T	T:T	T:T	G:T	C:C	C:C	T:T	C:C	G:G	G:G	C:A	G:G	G:A	C:C
89	1	a	A:G	T:C	G:G	G:G	T:T	T:T	G:T	C:T	C:C	C:T	T:C	A:A	G:G	A:A	G:G	G:A	C:C
90	1	a	A:A	C:C	G:G	G:G	T:T	T:T	G:G	C:T	C:C	C:T	T:T	A:A	A:A	A:A	G:G	A:A	C:G
91	2	a	G:G	T:C	G:G	G:G	T:T	T:T	G:G	C:T	C:C	C:T	T:T	A:A	A:A	A:A	G:G	A:A	C:C
92	1	d	A:A	T:C	G:T	G:G	T:T	C:C	G:G	C:C	T:C	T:T	C:C	G:A	G:G	C:A	A:A	G:G	C:C
93	2	a	A:G	C:C	G:G	G:G	C:T	T:T	T:T	C:C	T:C	T:T	C:C	G:A	G:G	C:C	A:G	G:A	C:C
94	2	a	A:G	T:C	G:G	G:G	C:T	T:T	T:T	C:C	T:C	T:T	C:C	G:A	G:A	C:C	A:G	G:G	C:C
95	1	a	G:G	T:C	G:G	G:T	T:T	T:T	G:T	C:T	T:C	T:T	C:C	G:A	G:G	C:A	G:G	G:A	C:C
96	1	c	A:G	T:C	G:G	G:T	T:T	C:C	G:T	C:T	T:C	T:T	T:T	A:A	G:A	A:A	G:G	A:A	C:G
97	1	a	A:G	T:C	G:T	G:G	T:T	T:T	G:T	T:T	C:C	T:T	T:C	G:A	G:A	C:A	G:G	A:A	C:C
98	1	a	A:A	C:C	G:G	T:T	T:T	T:C	G:G	C:C	T:T	T:T	C:C	G:A	G:G	C:A	A:A	G:G	C:C
99	1	a	G:G	T:C	G:T	G:T	T:T	C:C	G:T	C:T	C:C	C:T	C:C	G:G	G:G	C:A	G:G	A:A	C:C
100	1	a	A:A	T:C	G:T	G:T	T:T	T:C	G:T	T:T	C:C	T:T	C:C	G:A	G:A	C:A	G:G	A:A	C:C
101	1	a	A:G	T:T	G:T	T:T	T:T	T:T	G:T	C:C	C:C	C:C	C:C	G:A	G:G	C:A	A:A	G:A	C:C
102	1	a	A:A	C:C	G:G	G:G	T:T	T:C	T:T	T:T	C:C	T:T	T:C	A:A	G:A	A:A	A:A	A:A	C:C
103	3	b	A:G	C:C	T:T	G:T	T:T	T:T	G:T	C:C	T:C	T:T	C:C	G:A	G:G	C:A	A:G	G:A	C:C
104	1	a	A:G	C:C	G:T	G:T	T:T	T:C	G:T	C:C	T:T	T:T	C:C	G:A	G:G	C:C	A:G	G:G	C:C
105	1	a	A:G	T:C	T:T	T:T	C:C	T:T	G:G	C:T	C:C	T:T	C:C	A:A	G:G	C:A	A:G	A:A	C:C
106	3	a	A:G	T:T	G:T	T:T	T:T	C:C	G:T	C:C	T:T	T:T	C:C	A:A	G:G	A:A	A:G	G:A	C:C
107	2	a	A:G	T:T	G:T	T:T	T:T	C:C	G:T	C:C	T:T	T:T	C:C	A:A	G:G	C:C	A:G	G:A	C:C
108	1	a	G:G	T:T	G:T	G:G	C:T	T:C	T:T	C:C	T:T	T:T	C:C	G:G	G:G	C:C	G:G	G:G	C:C
109	1	a	A:G	C:C	G:G	G:T	T:T	T:C	G:T	T:T	C:C	T:T	T:C	G:A	G:A	A:A	G:G	A:A	C:G
110	1	a	A:G	C:C	G:G	G:T	T:T	T:C	T:T	C:T	T:C	T:T	T:C	G:A	G:A	A:A	A:G	A:A	C:G
111	1	a	A:G	C:C	G:G	G:G	C:T	T:C	G:T	C:T	C:C	C:T	C:C	G:A	G:G	A:A	G:G	A:A	C:G
112	1	d	A:G	C:C	G:G	G:G	T:T	T:C	G:T	C:T	C:C	T:T	T:C	G:A	G:A	A:A	G:G	A:A	C:G
113	3	a	A:A	C:C	T:T	T:T	T:T	T:T	G:G	C:C	C:C	C:C	C:C	G:A	G:G	C:A	G:G	A:A	C:C
114	2	e	A:G	T:C	T:T	G:T	C:C	T:C	G:T	C:C	T:C	T:T	C:C	A:A	G:G	C:A	A:G	A:A	C:C
115	1	a	A:G	T:T	G:T	G:G	T:T	T:T	G:T	C:C	T:C	T:T	C:C	A:A	G:G	A:A	G:G	A:A	C:C
116	1	a	A:G	C:C	G:G	G:T	C:T	T:T	T:T	C:T	T:C	T:T	T:C	A:A	A:A	A:A	G:G	A:A	C:C
117	1	a	A:A	C:C	G:G	G:G	T:T	T:T	T:T	C:T	T:C	T:T	T:C	A:A	A:A	A:A	A:G	A:A	C:C
118	2	e	A:G	C:C	G:T	T:T	T:T	T:T	G:G	C:C	T:C	T:T	C:C	G:A	G:G	A:A	G:G	A:A	C:C
119	1	a	A:G	C:C	G:T	G:T	T:T	T:T	G:G	C:C	T:C	T:T	C:C	G:G	G:G	C:C	G:G	A:A	C:C
120	1	a	G:G	C:C	G:T	T:T	T:T	T:C	G:G	C:C	T:C	T:T	C:C	G:A	G:A	A:A	A:G	G:A	C:C
121	1	d	A:G	C:C	T:T	G:T	T:T	C:C	G:G	C:C	T:C	T:T	T:C	G:A	G:G	A:A	G:G	A:A	C:C
122	1	a	G:G	C:C	T:T	G:T	T:T	T:C	G:G	C:C	T:C	C:T	T:C	G:A	G:G	A:A	G:G	A:A	C:C
123	1	d	G:G	C:C	G:G	G:G	C:T	T:C	G:T	C:C	T:C	C:T	C:C	A:A	G:G	A:A	G:G	A:A	C:C
124	1	a	G:G	C:C	G:G	G:G	C:T	T:T	G:T	C:C	T:C	C:T	C:C	A:A	G:G	A:A	G:G	A:A	C:G
125	1	b	A:G	T:C	G:G	G:G	C:T	T:T	G:T	C:T	T:C	T:T	C:C	G:A	G:A	A:A	A:G	A:A	C:G
126	1	a	A:A	C:C	G:G	G:T	C:T	T:C	T:T	C:C	T:T	T:T	T:C	A:A	G:A	A:A	G:G	A:A	C:G
127	1	a	G:G	C:C	T:T	G:G	C:T	T:T	G:G	C:C	C:C	C:C	C:C	G:A	G:G	C:A	G:G	A:A	C:C
128	1	a	A:A	T:C	G:T	T:T	T:T	T:T	G:T	C:C	C:C	C:T	C:C	G:A	G:G	A:A	G:G	A:A	C:C
129	1	a	A:G	T:C	G:T	G:G	C:T	T:C	G:G	C:C	C:C	C:C	T:C	A:A	G:G	A:A	G:G	G:G	C:C
130	2	a	A:A	T:C	G:T	G:G	T:T	T:T	G:T	C:C	T:C	C:T	T:C	G:A	G:G	A:A	G:G	G:A	C:C
131	1	a	A:G	T:T	G:T	G:G	C:T	T:T	G:G	C:C	C:C	C:T	C:C	G:A	G:A	A:A	A:G	G:A	C:C
132	1	a	G:G	T:C	T:T	G:T	T:T	T:T	T:T	C:C	T:C	C:T	C:C	A:A	G:G	C:A	A:G	G:A	C:G
133	2	a	G:G	T:C	T:T	G:T	T:T	T:C	G:T	C:C	T:C	T:T	C:C	G:A	G:G	C:A	A:G	G:A	C:G
134	1	a	A:G	T:C	G:T	G:T	T:T	T:T	G:T	C:C	T:C	T:T	C:C	G:A	G:G	C:A	A:A	A:A	C:C
135	1	a	A:A	C:C	G:T	G:T	C:T	T:T	T:T	C:C	T:T	T:T	T:C	A:A	G:A	A:A	G:G	A:A	C:G
136	1	a	A:G	C:C	G:T	G:T	T:T	T:T	T:T	C:C	T:T	T:T	T:C	A:A	G:A	A:A	G:G	A:A	C:G
137	2	a	A:G	T:C	G:G	G:T	C:T	T:T	G:T	C:T	T:C	C:T	C:C	G:G	G:A	A:A	G:G	A:A	C:C
138	1	d	A:A	T:C	G:G	G:T	T:T	C:C	G:T	C:C	T:C	T:T	C:C	G:G	G:G	C:A	G:G	G:A	C:C
139	1	a	A:G	T:C	G:T	G:T	T:T	T:C	G:G	C:C	C:C	T:T	C:C	A:A	G:G	C:A	A:A	A:A	C:C
140	2	a	A:G	T:C	G:G	G:G	T:T	T:C	G:T	C:C	T:C	T:T	C:C	G:G	G:G	C:C	G:G	G:A	C:C
141	1	b	A:A	T:C	G:T	G:T	T:T	T:C	G:T	C:C	T:C	C:T	C:C	G:G	G:G	C:C	A:G	G:A	C:C
142	1	d	A:G	T:C	G:G	G:G	T:T	T:T	T:T	C:T	T:C	T:T	C:C	A:A	G:A	A:A	G:G	A:A	C:C
143	1	b	G:G	C:C	G:T	G:T	T:T	T:T	G:T	C:C	T:C	T:T	T:T	A:A	A:A	A:A	G:G	A:A	C:C
144	1	a	A:G	T:C	G:T	G:T	T:T	T:T	G:G	C:C	C:C	C:T	C:C	G:A	G:G	A:A	A:A	A:A	C:C
145	1	a	A:G	T:C	G:T	G:T	T:T	T:T	G:G	C:C	C:C	C:T	C:C	G:A	G:G	A:A	A:G	A:A	C:C
146	1	a	A:G	T:T	G:G	T:T	C:T	T:T	G:G	C:C	C:C	C:T	C:C	G:A	G:G	C:A	A:G	A:A	C:C
147	1	a	A:G	T:T	G:T	G:G	T:T	T:T	G:T	C:C	T:C	C:T	C:C	G:G	G:G	C:A	A:A	G:A	C:C
148	1	a	G:G	T:C	G:T	G:T	T:T	T:T	G:T	C:C	T:C	C:T	C:C	A:A	G:G	A:A	G:G	G:A	C:C
149	1	a	G:G	T:C	G:G	G:G	T:T	T:C	G:G	C:C	C:C	C:T	C:C	G:G	G:G	C:A	A:G	A:A	C:C
150	2	a	G:G	C:C	G:G	G:T	T:T	T:T	G:G	C:C	T:C	T:T	T:C	A:A	G:A	C:A	G:G	G:A	C:C
151	2	a	G:G	T:C	G:T	G:G	T:T	T:T	G:G	C:C	C:C	T:T	C:C	G:A	G:G	C:A	G:G	G:A	C:C
152	1	a	G:G	T:C	G:T	G:T	T:T	T:T	G:T	C:C	T:C	C:T	C:C	A:A	G:G	A:A	A:G	G:A	C:C
153	1	a	G:G	C:C	G:T	T:T	T:T	T:T	G:G	C:C	T:C	T:T	C:C	G:A	G:G	A:A	G:G	G:G	C:C
154	1	a	A:G	T:C	T:T	G:T	T:T	T:C	G:T	C:C	T:C	T:T	C:C	G:G	G:G	A:A	A:A	G:A	C:C
155	4	a	A:G	C:C	T:T	G:T	T:T	T:C	G:G	C:C	C:C	C:C	C:C	G:A	G:G	A:A	A:G	G:A	C:C
156	1	b	G:G	T:C	G:T	G:T	T:T	T:C	G:G	C:C	C:C	T:T	C:C	G:A	G:G	A:A	A:G	A:A	C:C
157	2	a	A:G	T:C	G:T	T:T	T:T	T:T	T:T	C:T	C:C	C:T	C:C	G:G	G:G	C:A	G:G	A:A	C:C
158	1	a	A:G	T:T	T:T	G:T	T:T	T:C	G:G	C:T	C:C	C:T	C:C	G:A	G:G	C:A	A:G	A:A	C:C
159	1	a	A:G	T:T	T:T	G:T	T:T	T:C	G:G	C:C	C:C	C:T	C:C	A:A	G:G	C:A	A:G	A:A	C:C
160	1	a	A:A	T:C	G:T	G:T	T:T	T:T	G:T	C:C	T:C	C:T	C:C	G:A	G:G	C:A	G:G	A:A	C:C
161	5	a	A:G	T:C	G:G	T:T	T:T	T:C	G:T	C:C	C:C	C:C	C:C	G:A	G:G	C:A	G:G	A:A	C:C
162	5	a	A:A	C:C	G:G	G:T	C:T	T:C	G:T	C:T	T:C	T:T	T:T	A:A	G:A	C:A	A:G	A:A	C:G
163	1	a	G:G	T:C	G:G	G:G	T:T	T:C	G:G	C:C	C:C	C:C	C:C	G:A	G:G	C:A	A:G	G:A	C:C
164	2	a	A:G	T:T	G:T	T:T	T:T	T:C	G:T	C:C	T:C	T:T	T:C	G:A	G:G	C:A	A:G	A:A	C:C
165	2	a	A:G	T:T	G:G	G:G	T:T	T:T	G:T	C:C	C:C	C:C	C:C	A:A	G:G	C:A	G:G	A:A	C:C
166	2	a	A:G	C:C	G:G	G:T	T:T	T:C	G:G	C:C	T:C	T:T	C:C	G:A	G:A	A:A	A:G	A:A	C:C
167	2	a	A:G	C:C	G:G	G:T	T:T	T:T	G:T	C:T	C:C	T:T	C:C	A:A	G:G	C:A	A:G	A:A	G:G
168	2	b	A:G	T:C	G:G	G:T	C:T	T:C	G:G	C:T	C:C	T:T	T:C	A:A	G:A	C:A	G:G	A:A	C:G
169	2	e	G:G	T:C	G:T	G:T	C:T	T:T	G:T	C:C	T:T	T:T	C:C	A:A	G:G	C:A	G:G	A:A	C:C
170	1	a	A:G	C:C	G:G	G:T	T:T	T:T	G:G	C:C	C:C	T:T	C:C	A:A	G:G	C:A	A:A	A:A	C:C
171	5	a	A:G	C:C	G:G	G:G	T:T	T:T	G:T	C:C	T:C	C:T	T:T	A:A	A:A	A:A	G:G	A:A	C:C
172	1	a	G:G	C:C	G:T	G:G	T:T	T:T	T:T	C:C	T:C	T:T	C:C	A:A	G:G	C:C	G:G	G:A	C:C
173	1	a	A:A	T:T	G:G	G:T	T:T	T:C	G:T	C:T	C:C	T:T	C:C	A:A	G:G	C:A	G:G	A:A	C:C
174	1	a	A:G	T:C	G:T	T:T	T:T	T:T	G:G	C:T	C:C	T:T	C:C	G:A	G:G	C:A	G:G	A:A	C:C
175	1	a	G:G	T:C	G:T	G:T	T:T	T:T	G:G	C:C	C:C	C:T	C:C	A:A	G:G	C:A	G:G	G:A	C:C
176	2	a	A:G	T:C	G:G	G:T	C:T	T:C	T:T	T:T	C:C	T:T	T:C	G:A	G:A	A:A	G:G	G:A	C:G
177	1	a	A:G	T:C	G:G	G:T	T:T	T:T	G:T	C:C	C:C	C:C	C:C	A:A	G:G	C:A	G:G	G:A	C:C
178	1	a	A:A	T:T	T:T	T:T	T:T	T:T	G:G	C:T	C:C	T:T	C:C	A:A	G:G	A:A	A:G	A:A	C:C
179	1	c	G:G	T:C	T:T	T:T	T:T	T:T	G:G	C:C	C:C	C:C	C:C	A:A	G:G	A:A	G:G	A:A	C:C
180	1	a	G:G	C:C	G:G	T:T	T:T	T:T	G:G	C:T	C:C	T:T	C:C	G:A	G:G	C:A	G:G	A:A	C:C
181	1	a	A:G	T:C	G:G	G:T	C:T	T:C	G:G	C:C	C:C	C:C	C:C	G:A	G:G	C:A	G:G	A:A	C:C
182	1	c	G:G	C:C	G:G	G:T	C:T	T:T	G:G	C:C	C:C	C:C	C:C	A:A	G:G	A:A	A:A	A:A	C:C
183	1	a	A:G	T:C	G:T	G:T	T:T	T:T	G:T	C:T	C:C	T:T	C:C	A:A	G:G	C:A	A:G	A:A	G:G
184	1	a	A:G	T:T	G:T	G:T	C:T	T:T	G:G	C:C	C:C	C:T	C:C	A:A	G:G	C:A	A:G	G:G	C:C
185	2	b	A:G	C:C	G:G	G:G	T:T	T:C	T:T	C:C	T:T	T:T	T:C	A:A	A:A	C:A	G:G	A:A	C:G
186	1	a	A:G	T:T	T:T	G:T	T:T	T:T	G:G	C:C	C:C	C:T	C:C	A:A	G:G	A:A	A:G	A:A	C:C
187	1	a	A:A	T:T	G:T	T:T	T:T	T:T	G:T	C:C	C:C	T:T	C:C	G:A	G:G	C:C	G:G	G:A	C:C
188	1	a	G:G	T:C	T:T	G:T	C:T	T:C	G:T	C:C	T:C	C:T	C:C	A:A	G:G	A:A	A:G	G:G	C:C
189	4	a	A:G	C:C	G:G	G:T	C:T	T:T	G:T	C:C	T:T	T:T	T:T	A:A	A:A	A:A	G:G	A:A	C:G
190	1	a	A:A	C:C	G:G	G:G	C:C	T:T	T:T	C:C	T:T	T:T	T:C	A:A	G:A	A:A	G:G	A:A	C:C
191	2	e	A:G	C:C	G:T	G:T	T:T	C:C	T:T	C:T	C:C	T:T	T:T	A:A	A:A	A:A	A:G	A:A	C:G
192	2	d	G:G	T:C	G:G	G:T	T:T	C:C	T:T	C:T	T:C	T:T	T:C	A:A	G:G	A:A	G:G	A:A	C:G
193	1	a	A:G	C:C	G:G	G:T	T:T	T:T	G:G	C:C	C:C	C:C	T:C	A:A	G:G	A:A	G:G	G:A	C:C
194	3	a	A:G	C:C	G:T	G:G	T:T	T:C	G:G	C:C	C:C	T:T	T:C	A:A	G:G	A:A	A:G	G:A	C:C
195	1	b	A:G	T:C	G:T	G:T	T:T	T:T	G:G	C:C	C:C	T:T	C:C	G:A	G:G	C:C	A:G	G:A	C:C
196	2	a	A:G	T:C	G:G	G:G	T:T	T:T	G:T	C:C	T:C	C:T	C:C	G:A	G:G	C:A	A:G	A:A	C:C
197	1	a	G:G	C:C	G:G	G:T	C:T	T:C	T:T	T:T	C:C	T:T	T:C	A:A	G:G	A:A	A:A	A:A	C:G
198	1	e	A:A	T:T	G:T	G:G	C:T	T:C	G:T	C:C	T:T	T:T	T:C	G:A	G:A	C:A	A:G	A:A	C:C
199	1	b	A:A	C:C	T:T	T:T	C:T	T:T	G:T	C:C	T:C	T:T	C:C	A:A	G:G	C:A	A:G	A:A	C:C
200	1	d	A:G	C:C	G:T	T:T	T:T	T:T	G:T	C:C	T:C	C:T	C:C	G:G	G:A	A:A	A:A	A:A	C:C
201	1	a	A:G	C:C	G:G	G:T	C:C	T:T	T:T	C:C	T:T	T:T	T:T	A:A	G:A	A:A	A:G	A:A	C:C
202	1	a	A:G	C:C	G:G	G:T	T:T	T:C	T:T	C:C	T:T	T:T	T:T	A:A	A:A	C:A	G:G	A:A	C:C
203	1	a	A:G	T:C	G:T	G:T	T:T	T:C	G:G	C:C	C:C	C:T	C:C	A:A	G:A	C:A	G:G	G:A	C:C
204	1	a	A:G	T:C	T:T	G:G	T:T	T:C	T:T	C:C	T:C	C:T	C:C	G:G	G:G	A:A	A:G	G:A	C:C
205	1	a	G:G	T:C	T:T	G:T	T:T	T:T	T:T	C:T	T:C	T:T	C:C	G:A	G:G	C:A	G:G	A:A	C:C
206	1	a	A:G	C:C	T:T	T:T	C:T	T:C	G:G	C:C	T:C	C:T	C:C	G:A	G:G	C:C	A:A	G:A	C:C
207	1	a	G:G	T:C	G:T	T:T	T:T	T:T	G:T	C:T	C:C	T:T	C:C	G:G	G:G	C:C	G:G	A:A	C:C
208	1	a	A:G	C:C	G:G	G:G	C:T	T:C	G:G	C:T	C:C	T:T	T:C	A:A	G:A	C:A	A:G	A:A	C:C
209	1	a	A:G	T:C	G:G	G:T	T:T	T:T	G:T	C:C	T:C	C:T	T:C	A:A	G:G	C:A	G:G	G:A	C:C
210	2	a	A:G	C:C	T:T	G:T	C:T	T:T	G:T	C:T	C:C	C:T	C:C	G:A	G:G	C:C	G:G	A:A	C:C
211	1	b	A:G	T:C	G:G	G:G	T:T	T:C	G:T	C:T	T:C	T:T	C:C	A:A	G:A	A:A	G:G	A:A	C:C
212	2	a	A:G	C:C	G:T	G:G	T:T	T:C	G:G	C:C	C:C	T:T	C:C	G:A	G:G	C:A	A:G	G:A	C:C
213	1	a	A:G	T:T	G:T	G:T	T:T	T:C	G:T	C:C	T:C	T:T	C:C	G:G	G:G	C:A	A:G	G:A	C:C
214	1	d	A:A	T:C	G:T	G:T	T:T	T:T	T:T	T:T	C:C	T:T	T:T	A:A	A:A	A:A	G:G	A:A	C:C
215	1	a	A:G	C:C	G:G	G:T	T:T	T:T	G:T	C:T	C:C	T:T	T:T	A:A	A:A	A:A	G:G	G:A	C:C
216	1	a	A:G	C:C	G:T	G:T	T:T	C:C	G:G	C:C	C:C	C:C	C:C	G:G	G:G	C:C	G:G	A:A	C:C
217	1	a	A:G	T:C	G:G	T:T	T:T	T:T	G:G	C:C	C:C	T:T	C:C	G:A	G:G	C:A	G:G	A:A	C:C
218	3	e	G:G	C:C	G:G	G:G	T:T	T:T	G:T	C:T	T:C	T:T	C:C	G:A	G:A	C:A	A:G	A:A	C:G
219	2	e	A:G	C:C	G:G	G:G	T:T	T:T	G:T	C:T	T:C	T:T	C:C	A:A	G:G	C:A	A:G	A:A	C:G
220	1	a	A:G	T:C	G:G	T:T	T:T	T:T	T:T	C:T	C:C	T:T	T:C	A:A	G:A	A:A	G:G	G:A	C:C
221	2	a	A:G	C:C	G:G	T:T	T:T	C:C	G:T	C:C	C:C	C:T	C:C	A:A	G:G	C:C	A:G	G:A	C:C
222	3	a	A:G	C:C	G:G	T:T	C:T	T:C	G:T	C:C	T:C	T:T	C:C	A:A	G:G	C:C	A:G	A:A	C:C
223	2	e	A:G	C:C	G:G	G:T	T:T	T:T	G:T	C:T	T:C	T:T	T:C	A:A	G:A	C:A	G:G	A:A	C:C
224	1	a	A:A	C:C	G:T	G:T	T:T	T:C	G:G	C:C	C:C	C:C	C:C	G:G	G:G	C:A	A:G	G:A	C:C
225	3	a	A:A	C:C	G:T	T:T	C:T	C:C	G:G	C:C	C:C	T:T	T:T	A:A	G:A	A:A	G:G	A:A	C:C
226	1	a	G:G	C:C	G:G	G:T	T:T	T:C	T:T	C:C	T:T	T:T	T:C	A:A	G:A	A:A	A:G	A:A	G:G
227	4	a	A:G	C:C	G:T	G:T	C:C	C:C	T:T	C:C	T:T	T:T	T:C	G:A	G:A	A:A	G:G	A:A	C:G
228	1	a	A:G	C:C	G:G	G:T	C:T	T:T	G:T	C:T	C:C	T:T	T:T	A:A	A:A	C:A	G:G	G:A	C:G
229	3	a	A:G	T:C	G:T	G:T	T:T	T:T	G:G	C:C	T:C	T:T	C:C	G:A	G:G	C:A	A:G	A:A	C:C
230	2	a	A:G	T:C	G:T	G:G	T:T	T:T	G:G	C:C	C:C	T:T	T:C	A:A	G:G	C:C	G:G	A:A	C:C
231	2	a	G:G	C:C	G:T	G:T	T:T	T:T	G:T	C:C	C:C	T:T	C:C	A:A	G:G	C:C	A:G	G:A	C:C
232	1	b	G:G	C:C	T:T	G:G	T:T	T:T	T:T	C:T	C:C	T:T	C:C	A:A	G:G	A:A	A:A	A:A	C:C
233	1	d	A:G	C:C	G:T	G:G	T:T	T:T	G:G	C:C	C:C	C:T	C:C	A:A	G:G	C:A	A:G	A:A	C:C
234	2	a	G:G	T:C	T:T	T:T	T:T	T:C	G:G	C:C	T:C	T:T	C:C	A:A	G:G	C:C	A:G	G:A	C:C
235	2	d	G:G	C:C	G:G	G:G	C:T	C:C	G:T	C:T	C:C	T:T	C:C	A:A	G:A	A:A	G:G	A:A	C:G
236	1	a	A:A	T:C	G:T	G:T	C:T	T:T	G:T	C:C	T:C	T:T	C:C	A:A	G:G	C:A	G:G	A:A	C:C
237	1	a	G:G	C:C	G:T	G:T	C:T	T:C	G:T	C:T	C:C	T:T	T:C	A:A	G:G	A:A	A:G	A:A	C:C
238	1	a	A:G	T:C	G:T	G:T	C:T	T:C	G:G	C:C	C:C	T:T	C:C	A:A	G:A	A:A	G:G	G:G	C:C
239	2	a	G:G	C:C	G:G	G:T	T:T	T:C	T:T	C:C	T:T	T:T	C:C	A:A	G:A	A:A	G:G	G:A	C:C
240	1	a	G:G	T:C	G:G	G:T	T:T	C:C	G:T	C:C	T:T	T:T	C:C	A:A	G:G	C:A	G:G	A:A	C:C
241	1	a	G:G	C:C	G:G	G:T	T:T	C:C	G:G	C:C	C:C	C:C	C:C	G:G	G:G	C:A	A:A	A:A	C:C
242	3	a	A:G	C:C	G:T	G:G	T:T	T:C	T:T	C:T	T:C	T:T	C:C	A:A	G:G	A:A	G:G	A:A	C:G
243	1	a	A:G	C:C	G:T	G:T	C:T	T:T	G:G	C:C	T:C	C:C	C:C	A:A	G:G	C:C	A:A	A:A	C:C
244	1	a	A:G	T:C	G:G	T:T	T:T	T:C	G:G	C:C	C:C	C:C	C:C	G:A	G:G	A:A	A:G	G:G	C:C
245	1	a	G:G	C:C	G:G	T:T	T:T	C:C	G:T	C:C	C:C	C:C	C:C	A:A	G:G	C:A	A:A	G:A	C:C
246	1	d	A:G	T:C	G:T	T:T	T:T	T:T	G:G	C:T	C:C	C:C	C:C	G:G	G:G	C:A	G:G	G:A	C:G
247	1	a	G:G	C:C	G:G	G:T	T:T	T:T	G:T	C:T	T:C	T:T	C:C	G:A	G:G	A:A	G:G	A:A	C:G
248	1	b	A:G	T:C	G:T	G:T	T:T	C:C	G:G	C:C	C:C	C:T	C:C	G:A	G:G	C:A	A:G	A:A	C:C
249	3	e	G:G	T:C	G:T	G:T	T:T	C:C	G:G	C:T	T:C	C:T	C:C	G:A	G:A	A:A	A:G	A:A	C:C
250	1	a	G:G	T:C	G:T	T:T	T:T	T:C	G:G	C:C	C:C	C:C	C:C	A:A	G:G	A:A	A:G	G:A	C:C
251	5	d	A:A	C:C	G:G	G:T	C:T	T:C	G:T	C:T	T:C	T:T	T:C	A:A	G:A	C:A	G:G	A:A	C:G
252	1	a	G:G	T:C	G:G	G:T	T:T	T:T	G:G	C:C	T:C	T:T	C:C	G:A	G:G	A:A	A:A	A:A	C:C
253	1	a	A:G	T:C	G:T	G:T	C:T	T:C	G:T	C:C	C:C	C:C	C:C	G:A	G:G	C:A	G:G	A:A	C:C
254	1	a	G:G	T:C	T:T	T:T	T:T	T:T	G:G	C:C	T:C	C:T	C:C	G:A	G:G	C:C	A:A	A:A	C:C
255	1	a	A:G	T:T	T:T	T:T	T:T	T:T	G:G	C:C	C:C	T:T	C:C	G:A	G:G	C:A	A:G	A:A	C:C
256	1	a	G:G	T:T	G:G	T:T	C:C	T:T	G:T	C:C	T:C	T:T	C:C	G:G	G:G	A:A	A:A	G:A	C:C
257	1	a	G:G	T:C	G:T	T:T	T:T	T:T	T:T	C:C	T:T	T:T	T:C	G:A	G:G	A:A	G:G	G:A	C:C
258	1	a	G:G	T:C	G:G	G:T	T:T	T:T	T:T	C:T	T:C	T:T	T:C	G:A	G:A	A:A	G:G	A:A	C:G
259	3	e	A:G	C:C	G:T	T:T	T:T	T:C	G:G	C:C	T:C	C:T	C:C	A:A	G:G	C:C	G:G	G:G	C:C
260	1	a	A:A	C:C	G:G	G:G	C:T	T:T	T:T	C:T	T:C	T:T	T:T	A:A	A:A	A:A	G:G	A:A	C:C
261	1	a	A:G	C:C	G:G	G:G	C:T	T:T	T:T	C:C	T:T	T:T	T:T	A:A	A:A	A:A	G:G	A:A	C:C
262	1	a	G:G	C:C	G:T	G:G	C:T	T:T	G:G	C:C	C:C	C:T	C:C	G:A	G:G	A:A	A:G	G:A	C:C
263	1	a	A:G	C:C	G:G	G:G	T:T	T:C	T:T	C:C	T:T	T:T	T:T	A:A	G:A	A:A	G:G	G:A	G:G
264	1	a	G:G	C:C	G:T	T:T	T:T	T:T	G:T	C:C	C:C	C:C	C:C	G:A	G:G	A:A	G:G	G:A	C:C
265	1	d	G:G	C:C	G:T	T:T	C:T	T:C	G:G	C:C	C:C	T:T	T:C	A:A	G:G	A:A	A:A	A:A	C:C
266	3	c	A:G	C:C	G:T	G:T	C:T	T:T	G:G	C:C	C:C	C:T	T:C	G:A	G:G	A:A	A:G	A:A	C:C
267	2	a	G:G	T:C	G:T	G:T	T:T	T:C	G:G	C:T	T:C	C:T	C:C	A:A	G:A	C:A	A:G	A:A	C:C
268	5	a	A:A	T:C	G:G	T:T	C:T	T:C	G:T	C:T	T:C	T:T	T:C	A:A	G:A	C:A	G:G	G:A	C:G
269	3	b	A:A	T:C	G:T	T:T	C:T	T:C	G:T	C:C	T:T	T:T	T:C	A:A	G:A	C:C	G:G	A:A	C:C
270	1	d	A:G	T:C	G:G	G:G	C:T	T:C	T:T	C:T	T:C	T:T	C:C	G:A	G:G	A:A	G:G	A:A	C:C
271	1	a	G:G	C:C	T:T	G:T	C:T	T:T	G:G	C:C	C:C	C:T	C:C	A:A	G:G	A:A	A:G	G:A	C:C
272	1	a	A:G	T:C	G:T	T:T	C:T	T:T	G:T	C:C	C:C	C:T	C:C	A:A	G:G	A:A	G:G	G:G	C:C
273	1	a	G:G	C:C	G:T	T:T	T:T	T:T	G:G	C:C	C:C	C:C	T:C	A:A	G:G	C:A	A:G	A:A	C:C
274	1	a	A:A	C:C	G:G	G:G	T:T	T:T	G:T	C:T	T:C	T:T	T:C	A:A	G:A	A:A	G:G	A:A	C:G
275	1	a	A:G	C:C	G:T	G:G	T:T	T:C	G:G	C:C	C:C	C:C	T:C	G:A	G:G	C:A	A:G	A:A	C:C
276	1	a	G:G	C:C	G:G	G:T	T:T	T:C	T:T	C:C	C:C	C:C	T:C	G:A	G:G	C:A	A:A	A:A	C:G
277	1	c	A:G	T:T	G:G	G:T	C:T	T:C	T:T	T:T	C:C	T:T	C:C	G:A	G:G	A:A	A:A	G:A	C:C
278	1	a	G:G	C:C	T:T	G:T	T:T	T:T	G:T	C:C	T:C	T:T	T:C	A:A	G:G	A:A	G:G	A:A	C:C
279	2	a	G:G	C:C	G:T	T:T	T:T	T:C	G:T	C:C	C:C	T:T	C:C	A:A	G:G	C:A	A:G	A:A	C:C
280	1	e	A:G	T:T	G:T	G:T	T:T	T:T	G:G	C:T	C:C	C:T	C:C	G:A	G:G	A:A	A:G	A:A	C:C
281	1	a	A:G	C:C	G:G	G:T	C:C	T:C	G:T	C:C	T:C	T:T	T:T	A:A	G:G	A:A	G:G	G:A	C:C
282	1	a	A:G	C:C	G:T	G:G	T:T	T:C	G:T	C:C	C:C	C:C	C:C	G:G	G:G	C:C	G:G	A:A	C:C
283	1	a	A:G	T:C	G:G	G:T	T:T	T:T	G:T	C:C	C:C	C:C	T:C	G:A	G:A	C:A	A:G	A:A	C:C
284	1	c	A:G	T:C	T:T	T:T	C:T	T:C	G:G	C:C	C:C	T:T	C:C	A:A	G:G	A:A	G:G	G:A	C:G
285	1	a	A:A	T:T	G:T	G:T	T:T	T:T	G:G	C:T	C:C	T:T	T:C	A:A	G:G	A:A	G:G	A:A	C:C
286	1	a	G:G	C:C	G:T	T:T	T:T	T:T	G:G	C:C	C:C	C:C	T:C	A:A	G:G	C:A	G:G	A:A	C:C
287	2	a	G:G	T:T	T:T	G:T	T:T	C:C	G:G	C:C	C:C	C:C	C:C	G:A	G:G	C:A	A:G	A:A	C:C
288	2	d	A:G	T:C	G:T	G:G	C:T	T:C	T:T	C:C	T:C	C:T	C:C	G:A	G:G	C:C	A:G	A:A	C:C
289	1	b	G:G	C:C	G:T	G:G	T:T	T:C	G:G	C:C	C:C	C:C	C:C	G:A	G:G	C:A	A:G	G:A	C:C
290	1	a	G:G	C:C	G:G	G:G	T:T	T:C	G:G	C:C	C:C	C:C	C:C	A:A	G:G	A:A	A:G	G:A	C:C
291	2	a	A:A	T:C	G:G	G:G	C:T	T:C	G:G	C:C	C:C	T:T	C:C	A:A	G:G	C:A	A:G	G:A	C:C
292	2	a	A:G	C:C	G:G	G:T	C:C	T:T	T:T	C:T	T:T	T:T	T:C	A:A	G:G	A:A	A:G	A:A	C:C
293	1	a	A:G	T:C	G:G	G:T	T:T	T:T	G:G	C:C	C:C	C:C	C:C	G:A	G:G	C:A	G:G	G:A	C:C
294	1	a	A:G	C:C	G:G	G:T	T:T	T:T	G:T	C:C	T:C	T:T	C:C	G:A	G:G	C:A	A:A	G:G	C:C
295	1	c	G:G	C:C	G:G	G:G	T:T	T:T	G:G	C:C	T:C	T:T	C:C	G:G	G:G	C:A	A:A	A:A	C:C
296	1	a	G:G	C:C	G:G	T:T	T:T	T:C	G:G	C:C	C:C	C:T	C:C	G:A	G:G	C:A	A:G	G:A	C:C
297	5	d	A:G	T:C	G:T	G:G	C:T	T:T	G:G	C:T	C:C	C:C	T:C	A:A	G:G	C:A	A:G	A:A	C:C
298	1	b	G:G	C:C	G:T	G:T	T:T	T:T	G:G	C:C	C:C	C:C	T:C	G:A	G:G	A:A	G:G	A:A	C:C
299	2	a	A:G	C:C	G:G	G:G	T:T	T:T	T:T	C:C	T:C	C:T	T:T	A:A	A:A	C:A	A:A	A:A	C:C
300	1	a	A:G	C:C	G:G	G:T	T:T	T:T	G:G	C:C	C:C	C:C	T:C	G:A	G:G	C:A	G:G	G:A	C:C
301	3	a	G:G	C:C	G:T	G:G	T:T	T:C	G:G	C:C	C:C	C:C	T:C	G:A	G:G	C:A	G:G	A:A	C:C
302	1	b	A:G	C:C	G:G	G:T	C:T	T:C	G:T	C:T	C:C	T:T	T:T	A:A	G:A	C:A	G:G	A:A	C:G
303	1	e	G:G	C:C	G:T	G:T	T:T	T:T	G:G	C:C	C:C	C:C	C:C	A:A	G:G	C:A	A:A	G:G	C:C
304	1	a	G:G	C:C	G:G	G:G	T:T	T:T	T:T	C:C	T:C	C:T	T:T	A:A	A:A	A:A	A:G	A:A	C:C
305	1	a	A:G	C:C	T:T	G:T	T:T	T:T	G:T	C:T	C:C	C:T	C:C	G:A	G:G	A:A	A:A	G:A	C:C
306	3	b	A:A	T:C	G:G	G:G	C:T	T:C	T:T	T:T	T:C	T:T	T:C	A:A	G:A	A:A	G:G	G:A	C:C
307	1	a	A:G	C:C	G:G	G:T	T:T	T:C	G:T	C:C	T:C	T:T	C:C	A:A	G:G	C:A	A:G	A:A	C:C
308	1	a	G:G	T:C	G:G	G:T	C:T	T:T	G:T	C:C	T:C	T:T	C:C	G:G	G:G	A:A	A:G	G:A	C:C
309	1	a	G:G	T:T	G:T	T:T	T:T	T:C	G:T	C:C	T:C	T:T	C:C	G:G	G:G	A:A	A:G	G:A	C:C
310	1	a	A:G	C:C	G:G	T:T	T:T	T:C	G:T	C:C	T:C	C:T	T:C	A:A	G:G	C:A	A:G	A:A	C:C
311	1	b	A:G	C:C	G:G	G:T	T:T	T:T	T:T	C:T	T:C	T:T	T:T	A:A	A:A	A:A	G:G	A:A	C:C
312	2	a	A:A	T:T	G:G	G:T	C:T	T:C	T:T	T:T	C:C	T:T	T:C	G:A	G:G	C:A	G:G	G:A	C:C
313	1	a	G:G	C:C	G:T	T:T	T:T	T:T	G:G	C:C	T:C	T:T	C:C	G:A	G:G	C:A	A:G	G:A	C:C
314	3	a	G:G	C:C	G:T	T:T	T:T	T:T	G:T	C:C	T:C	T:T	C:C	G:G	G:G	C:C	A:G	G:A	C:C
315	2	a	A:G	C:C	G:G	G:T	T:T	T:C	T:T	C:C	T:C	T:T	C:C	G:A	G:G	C:A	G:G	G:A	C:C
316	1	a	A:G	C:C	G:T	G:T	T:T	T:C	G:G	C:C	T:T	T:T	C:C	G:A	G:G	C:A	G:G	A:A	C:C
317	1	a	A:A	C:C	G:T	T:T	T:T	C:C	G:T	C:C	C:C	C:C	C:C	G:A	G:G	C:C	A:A	G:A	C:C
318	1	d	G:G	C:C	T:T	T:T	T:T	T:T	G:T	C:C	T:C	C:T	T:C	A:A	G:G	C:A	G:G	A:A	C:C
319	1	a	G:G	T:C	G:G	G:T	C:T	T:T	T:T	T:T	C:C	T:T	T:T	A:A	A:A	A:A	G:G	A:A	C:G
320	3	a	A:G	C:C	G:G	G:T	T:T	T:T	G:T	C:C	T:T	T:T	T:T	A:A	A:A	C:C	A:G	A:A	G:G
321	1	b	A:G	C:C	G:G	G:G	T:T	T:T	G:T	C:C	T:C	T:T	T:C	G:A	G:A	A:A	G:G	A:A	C:C
322	1	a	A:G	T:T	G:T	G:T	T:T	T:T	G:T	C:C	T:C	T:T	C:C	G:A	G:G	C:A	A:G	A:A	C:C
323	3	c	A:G	C:C	G:G	T:T	C:T	C:C	G:T	C:T	C:C	T:T	T:T	A:A	A:A	A:A	A:G	G:A	C:G
324	1	a	G:G	T:C	G:G	G:G	T:T	T:T	T:T	C:T	T:C	T:T	T:T	A:A	A:A	A:A	G:G	A:A	C:C
325	1	a	A:A	T:C	G:G	G:G	C:T	T:C	T:T	T:T	C:C	T:T	C:C	G:A	G:G	A:A	G:G	A:A	C:C
326	1	e	G:G	C:C	G:G	G:G	C:T	T:C	T:T	T:T	C:C	T:T	T:C	G:A	G:A	A:A	G:G	A:A	C:C
327	1	a	A:G	C:C	G:G	G:T	T:T	T:T	G:T	C:C	T:C	T:T	T:T	A:A	A:A	A:A	G:G	G:A	C:G
328	1	a	G:G	T:T	G:G	G:G	C:T	T:T	T:T	C:T	T:C	T:T	T:C	G:A	G:A	C:A	A:G	A:A	C:G
329	1	b	G:G	C:C	G:G	G:T	T:T	T:T	T:T	C:C	T:T	T:T	T:C	A:A	A:A	A:A	G:G	A:A	C:C
330	2	a	A:G	T:T	G:T	T:T	T:T	T:C	G:T	C:T	T:C	T:T	C:C	A:A	G:G	A:A	A:G	G:A	C:C
331	1	a	G:G	T:T	T:T	G:G	T:T	T:C	G:T	C:C	T:C	C:T	C:C	G:A	G:G	C:A	A:G	A:A	C:C
332	1	a	A:A	T:T	G:G	G:G	T:T	T:C	G:T	C:T	C:C	T:T	T:C	A:A	G:G	A:A	A:A	A:A	C:C
333	1	a	A:G	C:C	G:G	G:T	C:T	T:T	G:G	C:T	T:C	T:T	T:C	A:A	G:A	A:A	G:G	A:A	C:C
334	3	a	A:A	C:C	G:G	G:T	T:T	T:C	T:T	C:C	T:T	T:T	T:C	A:A	G:A	A:A	A:G	A:A	C:C
335	1	a	A:G	T:C	G:G	G:T	T:T	T:T	G:T	C:C	C:C	C:C	C:C	A:A	G:G	A:A	A:G	A:A	C:C
336	5	a	A:G	C:C	G:G	G:T	C:T	T:C	G:T	T:T	T:C	T:T	T:T	A:A	A:A	A:A	A:G	G:A	C:G
337	1	a	A:G	C:C	G:T	G:T	T:T	T:C	G:G	C:C	C:C	C:C	T:C	A:A	G:A	A:A	A:A	G:A	C:C
338	1	a	G:G	C:C	G:T	T:T	T:T	T:T	G:T	C:C	C:C	C:C	C:C	G:G	G:G	A:A	A:G	G:A	C:C
339	1	a	A:A	C:C	G:G	G:T	C:C	T:T	G:T	C:C	T:T	T:T	T:C	A:A	G:G	A:A	G:G	A:A	C:C
340	5		G:G	C:C	G:T	T:T	C:T	T:T	G:T	C:T	T:C	T:T	C:C	A:A	G:G	C:A	G:G	A:A	C:C
341	1	a	G:G	T:C	T:T	T:T	T:T	T:T	G:T	C:C	C:C	C:C	T:T	A:A	G:G	A:A	G:G	A:A	C:C
342	1	a	G:G	C:C	G:G	T:T	T:T	T:T	G:T	C:C	T:C	T:T	C:C	G:G	G:G	C:A	A:G	G:A	C:C
343	2	a	A:G	C:C	G:G	G:T	T:T	T:T	G:T	C:C	C:C	C:T	C:C	G:G	G:G	C:A	G:G	A:A	C:C
344	1	a	A:G	T:T	G:G	T:T	T:T	C:C	G:G	C:C	C:C	C:C	C:C	G:A	G:G	A:A	A:G	A:A	C:C
345	1	a	G:G	T:C	G:T	G:G	T:T	T:T	G:G	C:C	T:C	T:T	C:C	G:G	G:G	A:A	A:G	G:A	C:C
346	1	a	A:G	T:C	T:T	G:G	T:T	T:T	G:T	C:T	C:C	C:T	C:C	G:A	G:G	C:A	G:G	A:A	C:G
347	2	d	A:A	C:C	G:T	G:G	T:T	C:C	G:T	C:C	T:C	T:T	C:C	G:A	G:G	C:A	G:G	A:A	C:G
348	1	a	A:G	C:C	G:T	G:G	C:T	T:C	G:T	C:T	C:C	C:T	C:C	G:A	G:G	A:A	G:G	A:A	C:G
349	4		A:G	T:C	G:T	G:T	T:T	T:T	G:G	C:C	C:C	C:C	T:C	A:A	G:A	C:A	A:G	G:A	C:C
350	2	a	G:G	T:C	G:T	G:T	T:T	T:T	G:G	C:C	C:C	C:C	C:C	G:G	G:G	C:C	A:G	G:A	C:C
351	1	d	A:A	T:C	G:G	G:G	T:T	T:T	G:G	C:C	T:C	T:T	C:C	A:A	G:G	C:A	A:G	G:A	C:C
352	2	a	A:G	T:C	G:T	G:T	T:T	T:T	G:T	C:T	T:C	T:T	C:C	G:A	G:G	A:A	A:G	A:A	C:C
353	5	a	A:A	C:C	G:G	T:T	T:T	T:C	G:T	C:T	C:C	T:T	T:T	A:A	A:A	A:A	G:G	A:A	C:G
354	1	e	G:G	T:C	G:G	G:T	T:T	T:C	T:T	C:C	T:C	T:T	T:C	G:A	G:G	C:A	G:G	A:A	C:C
355	1	a	G:G	T:C	G:T	T:T	T:T	C:C	G:G	C:C	C:C	C:C	T:C	G:A	G:G	A:A	G:G	A:A	C:C
356	2	b	A:A	T:C	G:G	G:T	T:T	T:C	G:T	C:C	T:T	T:T	T:C	A:A	G:A	A:A	G:G	A:A	C:C
357	1	a	A:G	C:C	T:T	G:G	C:T	T:T	T:T	C:C	T:T	T:T	C:C	G:A	G:G	A:A	G:G	A:A	C:C
358	1	a	A:G	T:T	T:T	G:G	T:T	T:T	T:T	C:C	T:T	T:T	C:C	G:G	G:G	C:A	A:G	G:A	C:C
359	1	d	G:G	C:C	G:T	T:T	T:T	C:C	G:T	C:C	T:T	T:T	C:C	G:A	G:G	C:A	A:G	G:A	C:C
360	5	a	A:A	T:C	G:G	T:T	C:T	T:C	T:T	C:C	T:T	T:T	C:C	A:A	A:A	A:A	G:G	A:A	C:C
361	2	a	A:G	C:C	G:G	G:T	T:T	T:T	G:G	C:C	T:C	C:T	C:C	G:A	G:A	A:A	G:G	G:A	C:C
362	1	a	G:G	T:C	T:T	G:T	C:T	T:T	G:T	C:C	C:C	C:T	T:C	G:A	G:G	A:A	G:G	A:A	C:C
363	2	a	G:G	C:C	G:G	T:T	T:T	T:T	G:G	C:T	T:C	T:T	C:C	G:A	G:G	A:A	A:G	A:A	C:C
364	1	a	G:G	T:C	G:T	G:T	C:T	T:T	G:G	C:C	C:C	T:T	T:C	G:A	G:G	C:A	G:G	G:A	C:C
365	1	b	G:G	C:C	G:T	G:T	C:C	T:C	G:G	C:C	C:C	T:T	T:C	G:A	G:G	A:A	A:A	G:A	C:C
366	1	a	A:G	T:C	G:G	G:T	T:T	T:C	T:T	C:T	T:C	T:T	T:T	A:A	A:A	A:A	G:G	A:A	C:C
367	1	a	A:A	T:C	G:G	G:T	T:T	T:C	T:T	C:T	T:C	T:T	T:T	A:A	A:A	A:A	G:G	A:A	C:C
368	2	b	G:G	T:C	G:G	T:T	T:T	T:T	G:T	C:T	C:C	C:T	C:C	G:A	G:G	C:C	A:G	G:A	C:C
369	1	a	A:G	T:C	G:T	G:T	C:C	T:C	G:G	C:C	T:T	T:T	C:C	G:A	G:G	C:A	A:G	A:A	C:C
370	1	a	A:A	C:C	G:G	G:G	T:T	T:T	G:G	C:T	C:C	T:T	C:C	A:A	G:A	C:A	A:G	A:A	C:C
371	1	a	A:G	C:C	G:G	G:G	C:T	T:C	T:T	C:C	T:C	T:T	T:T	A:A	G:A	A:A	G:G	A:A	C:G
372	2	a	A:A	T:C	T:T	G:G	T:T	T:C	G:G	C:C	T:C	T:T	C:C	G:G	G:A	A:A	G:G	A:A	C:C
373	1	a	A:G	T:C	G:G	G:G	T:T	T:C	T:T	C:T	T:C	T:T	T:C	A:A	G:A	A:A	G:G	A:A	C:G
374	2	a	A:A	C:C	G:G	G:T	C:T	T:C	G:T	C:C	T:T	T:T	C:C	G:A	G:G	A:A	A:G	A:A	C:C
375	1	a	A:G	C:C	G:G	G:G	T:T	T:T	T:T	C:C	T:T	T:T	T:C	A:A	G:A	A:A	G:G	G:A	C:G
376	1	a	A:A	T:T	G:T	G:T	T:T	T:T	G:G	C:C	C:C	C:C	C:C	A:A	G:G	A:A	G:G	G:A	C:C
377	1	a	A:G	T:C	G:G	G:G	T:T	T:T	G:G	C:T	C:C	T:T	T:C	A:A	G:G	C:A	A:G	A:A	C:C
378	1	a	G:G	C:C	G:T	G:T	T:T	T:T	G:T	C:C	T:C	T:T	T:C	G:A	G:G	C:A	A:A	A:A	C:C
379	1	a	A:G	T:C	G:G	G:G	T:T	T:T	G:G	C:T	T:C	T:T	T:C	G:A	G:G	C:A	A:G	G:A	C:C
380	1	a	A:G	C:C	G:G	G:G	T:T	T:C	G:T	C:T	C:C	T:T	C:C	A:A	G:G	C:A	G:G	A:A	C:G
381	1	a	G:G	T:C	T:T	G:T	C:T	T:T	G:T	C:T	C:C	T:T	T:C	G:A	G:G	C:A	G:G	G:A	C:C
382	3	a	A:A	T:C	T:T	G:T	C:T	T:T	G:T	C:T	T:C	T:T	C:C	A:A	G:G	A:A	G:G	G:A	C:G
383	1	a	G:G	T:C	T:T	T:T	T:T	T:T	G:G	C:C	C:C	T:T	C:C	G:A	G:A	A:A	A:G	A:A	C:C
384	3	c	A:G	T:T	G:T	G:T	C:T	T:C	G:G	C:C	C:C	C:T	C:C	G:A	G:G	A:A	A:A	G:A	C:C
385	2	c	A:G	T:T	G:T	G:T	C:T	T:T	G:G	C:C	C:C	C:C	C:C	G:A	G:G	C:A	A:G	A:A	C:C
386	1	a	G:G	T:C	T:T	G:T	C:T	T:C	G:G	C:C	C:C	T:T	C:C	G:A	G:G	A:A	A:G	G:A	C:C
387	1	a	A:A	C:C	G:T	T:T	C:T	T:C	G:G	C:C	C:C	T:T	C:C	G:A	G:G	C:C	G:G	A:A	C:C
388	1	e	A:A	C:C	G:G	G:T	C:T	T:C	T:T	T:T	C:C	T:T	T:T	A:A	A:A	A:A	G:G	A:A	C:C
389	1	a	G:G	T:T	G:T	G:T	T:T	T:T	G:G	C:T	C:C	T:T	C:C	A:A	G:G	A:A	A:G	A:A	C:C
390	1	a	A:A	C:C	G:G	G:G	C:T	T:C	T:T	C:T	T:C	T:T	T:T	A:A	G:A	A:A	G:G	A:A	C:C
391	3	d	A:G	T:C	T:T	T:T	C:C	T:C	G:T	C:T	T:C	T:T	C:C	G:G	G:G	A:A	A:G	G:A	C:C
392	1	a	A:A	C:C	T:T	T:T	T:T	T:C	T:T	C:C	T:T	T:T	C:C	G:A	G:G	C:A	G:G	G:A	C:C
393	1	a	A:G	C:C	G:G	T:T	T:T	T:T	G:T	C:T	T:C	T:T	T:C	A:A	A:A	A:A	G:G	A:A	C:G
394	1	b	A:A	C:C	T:T	T:T	T:T	T:T	G:G	C:C	C:C	C:C	C:C	G:G	G:G	C:A	A:G	G:A	C:C
395	1	a	G:G	T:T	G:T	G:T	T:T	T:C	G:G	C:C	C:C	C:C	C:C	G:A	G:G	C:C	A:G	G:A	C:C
396	1	a	G:G	T:T	T:T	G:G	C:T	T:C	G:G	C:C	C:C	T:T	C:C	G:A	G:G	A:A	G:G	A:A	C:C
397	1	a	G:G	T:C	G:T	G:G	T:T	T:T	T:T	T:T	C:C	C:T	C:C	G:G	G:G	A:A	A:G	A:A	C:C
398	1	a	G:G	T:C	G:T	T:T	T:T	C:C	G:G	C:T	C:C	C:C	T:C	A:A	G:A	A:A	A:G	G:A	C:G
399	1	d	G:G	C:C	G:G	G:G	T:T	T:T	G:T	C:C	T:C	C:T	T:C	A:A	G:G	C:A	A:G	A:A	C:G
400	3	a	A:G	C:C	G:T	T:T	C:T	C:C	G:T	C:C	T:C	T:T	C:C	G:A	G:G	C:C	A:G	G:A	C:C
401	1	a	A:G	T:C	G:G	G:T	C:T	T:T	G:G	C:C	C:C	T:T	C:C	G:A	G:G	C:A	G:G	G:A	C:C
402	1	a	A:G	T:T	G:G	G:G	C:C	T:T	G:T	C:C	T:C	T:T	C:C	G:A	G:G	C:A	G:G	G:A	C:C
403	2	a	G:G	C:C	G:G	G:T	T:T	T:C	G:T	C:C	C:C	C:C	C:C	A:A	G:G	C:A	G:G	G:A	C:C
404	2	a	G:G	T:C	G:G	G:G	T:T	T:C	T:T	C:T	T:C	T:T	T:T	A:A	G:G	C:C	G:G	G:A	C:C
405	1	a	G:G	T:C	G:G	G:T	T:T	T:C	G:G	C:C	T:C	C:T	C:C	G:A	G:G	A:A	A:G	A:A	C:C
406	1	c	G:G	T:C	G:T	T:T	T:T	T:T	G:T	C:C	T:C	C:T	C:C	A:A	G:G	A:A	G:G	G:A	C:C
407	1	a	A:G	C:C	G:G	G:G	T:T	T:C	G:T	C:C	T:C	T:T	T:T	A:A	G:A	C:C	G:G	A:A	C:C
408	1	d	G:G	T:C	G:T	G:T	T:T	T:T	G:T	C:T	T:C	T:T	C:C	G:A	G:G	A:A	G:G	A:A	C:C
409	1	a	G:G	T:C	T:T	G:T	T:T	T:T	G:T	C:C	C:C	C:C	C:C	G:G	G:G	A:A	A:A	A:A	C:C
410	1	a	G:G	C:C	G:T	G:T	T:T	T:C	G:G	C:C	C:C	C:C	C:C	A:A	G:G	C:A	A:A	A:A	C:G
411	1	a	A:G	C:C	G:G	T:T	T:T	T:T	G:G	C:T	C:C	T:T	C:C	G:A	G:G	C:A	A:G	G:A	C:G
412	1	a	G:G	T:T	G:T	G:T	T:T	T:C	G:G	C:C	C:C	T:T	C:C	G:A	G:G	C:C	A:A	A:A	C:C
413	1	b	A:G	C:C	G:G	G:T	C:T	T:T	G:T	C:T	T:C	T:T	T:T	A:A	A:A	A:A	G:G	A:A	G:G
414	1	b	G:G	C:C	G:T	G:T	T:T	T:T	G:T	C:C	C:C	T:T	C:C	G:A	G:G	C:A	A:G	G:A	C:C
415	1	a	A:G	T:C	G:T	G:G	T:T	T:T	G:G	C:C	C:C	C:C	C:C	A:A	G:G	C:A	A:G	A:A	C:C
416	1	a	G:G	T:C	G:T	G:G	T:T	T:C	G:G	C:C	T:C	C:T	C:C	A:A	G:G	C:A	A:G	A:A	C:C
417	1	a	G:G	T:C	G:G	G:G	C:T	T:C	G:G	C:C	T:C	T:T	C:C	G:A	G:G	A:A	A:G	A:A	C:C
418	2	a	A:A	T:C	T:T	T:T	T:T	T:T	G:G	C:C	C:C	C:C	C:C	A:A	G:G	C:A	A:G	G:A	C:C
419	1	a	A:A	C:C	T:T	T:T	T:T	T:T	G:G	C:C	C:C	T:T	C:C	A:A	G:G	C:A	A:G	G:A	C:C
420	2	a	G:G	C:C	G:G	G:G	C:T	T:C	G:T	C:C	T:C	T:T	C:C	G:G	G:G	A:A	A:A	G:A	C:C
421	1	a	A:G	T:C	G:T	G:T	T:T	T:T	G:T	C:C	T:C	T:T	C:C	G:A	G:G	C:C	A:G	G:A	C:C
422	1	a	G:G	T:C	G:G	T:T	T:T	T:T	T:T	C:C	T:T	T:T	T:C	G:A	G:G	C:A	G:G	A:A	C:C
423	1	a	A:A	C:C	G:G	G:T	C:T	T:T	G:G	T:T	C:C	T:T	T:T	A:A	A:A	A:A	A:G	A:A	C:C
424	1	d	A:G	T:C	G:G	G:T	T:T	T:C	T:T	T:T	C:C	T:T	C:C	A:A	G:G	A:A	G:G	A:A	C:C
425	3	a	A:G	C:C	G:G	G:T	C:T	T:C	T:T	C:T	T:C	T:T	T:C	A:A	G:G	A:A	G:G	A:A	C:G
426	5	a	A:G	C:C	G:T	G:T	T:T	T:T	G:T	T:T	C:C	T:T	C:C	A:A	G:A	A:A	G:G	A:A	C:G
427	1	a	G:G	T:T	G:G	T:T	T:T	T:C	G:G	C:T	C:C	C:T	C:C	A:A	G:A	C:A	A:G	A:A	C:C
428	1	a	G:G	C:C	G:T	G:T	T:T	T:T	G:T	C:C	C:C	C:C	C:C	G:A	G:G	A:A	A:G	A:A	C:C
429	1	a	A:G	T:C	G:G	G:G	T:T	T:C	G:T	C:T	T:C	T:T	T:T	A:A	G:A	A:A	G:G	G:A	C:G
430	3	d	G:G	T:C	G:G	G:T	C:T	T:C	G:G	C:C	T:C	C:T	C:C	G:A	G:G	C:A	A:A	G:A	C:C
431	1	c	A:G	C:C	G:T	G:T	T:T	T:C	T:T	C:C	T:T	T:T	C:C	A:A	G:G	C:A	A:G	A:A	C:C
432	3	a	A:G	T:C	G:G	T:T	T:T	T:T	G:T	C:C	T:C	T:T	C:C	G:G	G:G	C:C	A:G	A:A	C:G
433	1	a	G:G	T:T	G:T	T:T	C:T	T:T	G:G	C:C	C:C	T:T	C:C	G:G	G:G	C:A	A:G	A:A	C:G
434	1	a	G:G	C:C	G:G	G:T	T:T	T:T	T:T	C:T	T:C	T:T	T:T	A:A	A:A	A:A	G:G	G:A	C:G
435	1	a	G:G	C:C	G:G	G:G	T:T	T:T	T:T	C:T	T:C	T:T	T:T	A:A	A:A	C:A	G:G	A:A	C:G
436	1	c	G:G	T:C	G:T	G:G	T:T	T:T	G:T	C:T	C:C	C:T	C:C	G:A	G:G	C:C	A:G	A:A	C:C
437	3	a	G:G	T:C	G:G	T:T	T:T	T:C	G:T	T:T	C:C	T:T	C:C	G:A	G:G	C:A	A:G	A:A	C:G
438	1	a	A:G	C:C	G:T	G:T	T:T	T:T	G:T	C:C	T:C	T:T	T:C	A:A	G:G	C:C	A:G	A:A	C:C
439	1	d	G:G	T:T	G:T	T:T	T:T	T:C	G:T	T:T	C:C	T:T	C:C	G:A	G:A	C:C	A:G	A:A	C:C
440	1	a	A:A	T:C	G:T	G:G	T:T	T:C	G:T	C:C	T:C	T:T	C:C	A:A	G:G	A:A	A:G	A:A	C:C
441	1	a	G:G	T:T	G:T	G:T	T:T	T:C	T:T	C:T	C:C	C:T	C:C	A:A	G:G	C:A	A:A	G:A	C:C
442	1	c	A:G	T:C	G:T	T:T	T:T	T:T	G:T	C:T	C:C	C:T	C:C	G:A	G:G	C:A	A:G	A:A	C:C
443	1	a	A:G	C:C	G:G	G:T	C:T	T:T	T:T	C:C	T:T	T:T	T:C	A:A	G:A	A:A	G:G	A:A	C:C
444	1	a	G:G	C:C	T:T	T:T	T:T	T:C	G:G	C:C	T:C	T:T	T:C	G:A	G:G	A:A	A:A	G:A	C:C
445	1	a	A:A	T:C	T:T	G:T	C:T	C:C	G:G	C:C	C:C	T:T	C:C	G:A	G:G	C:A	A:A	G:A	C:C
446	2	a	G:G	C:C	T:T	G:T	T:T	T:C	G:T	C:C	T:C	T:T	T:C	G:A	G:G	C:A	G:G	A:A	C:C
447	2	a	A:A	T:C	G:T	G:G	T:T	T:C	G:G	C:C	C:C	C:T	C:C	G:A	G:G	C:C	A:G	A:A	C:C
448	1	a	A:A	T:C	G:T	G:G	T:T	T:C	T:T	C:C	T:T	T:T	T:T	A:A	A:A	A:A	A:G	G:A	C:G
449	1	a	A:G	C:C	G:G	G:G	C:T	T:C	G:T	C:T	T:C	T:T	T:T	A:A	A:A	A:A	A:G	G:A	C:C
450	1	a	G:G	T:T	T:T	T:T	T:T	T:T	G:G	C:C	C:C	C:C	C:C	G:G	G:G	A:A	A:G	G:A	C:C
451	2	a	A:A	C:C	G:G	G:G	C:T	T:T	T:T	C:T	T:C	T:T	T:T	A:A	A:A	A:A	G:G	A:A	C:C
452	1	a	A:G	T:T	G:T	T:T	T:T	T:C	G:G	C:C	C:C	C:T	C:C	A:A	G:G	C:A	A:A	G:A	C:C
453	1	a	A:G	C:C	G:G	G:G	C:T	T:C	G:G	C:C	C:C	T:T	C:C	A:A	G:G	C:A	A:G	A:A	C:C
454	1	a	A:A	T:T	T:T	G:T	C:T	C:C	G:G	C:C	C:C	C:T	C:C	G:A	G:G	C:C	A:G	G:A	C:C
455	1	e	A:A	T:C	G:T	T:T	T:T	T:T	T:T	C:C	T:T	T:T	C:C	A:A	G:G	C:A	A:G	G:G	C:C
456	1	e	A:G	T:C	T:T	G:T	T:T	T:T	T:T	C:C	T:T	T:T	C:C	A:A	G:G	C:A	A:G	G:G	C:C
457	1	a	A:G	C:C	G:T	G:G	T:T	T:T	G:T	C:T	C:C	T:T	C:C	G:G	G:G	C:A	A:G	G:A	C:C
458	1	a	A:G	T:C	G:T	G:G	T:T	T:T	G:T	C:C	T:C	T:T	C:C	G:A	G:G	C:A	A:G	A:A	C:C
459	1	a	A:G	T:C	T:T	G:T	T:T	T:C	G:G	C:C	C:C	C:C	C:C	G:G	G:G	C:A	A:G	G:A	C:C
460	2	a	G:G	C:C	G:G	G:T	C:T	T:C	T:T	C:C	T:T	T:T	T:C	A:A	G:A	C:A	G:G	A:A	C:C
461	1	a	A:G	T:C	G:G	G:T	C:T	T:C	T:T	C:C	T:T	T:T	T:C	A:A	G:G	C:A	G:G	A:A	C:G
462	2	b	A:A	C:C	G:G	G:G	T:T	T:T	T:T	C:T	T:C	T:T	T:T	A:A	A:A	A:A	G:G	A:A	C:C
463	3	a	A:G	T:T	G:T	G:T	T:T	T:T	G:T	C:C	T:C	C:T	C:C	G:A	G:G	C:A	G:G	A:A	C:C
464	2	a	A:G	T:C	G:T	G:T	T:T	T:T	G:G	C:C	T:C	C:T	C:C	G:G	G:G	C:A	A:G	G:A	C:C
465	1	a	A:A	T:C	G:G	G:G	C:T	T:T	T:T	C:C	T:T	T:T	T:C	A:A	G:A	A:A	A:G	A:A	C:C
466	1	c	A:G	T:T	T:T	G:T	T:T	T:T	G:G	C:C	C:C	C:C	C:C	G:A	G:G	C:A	A:A	G:A	C:C
467	1	a	A:G	T:C	T:T	G:T	T:T	T:T	G:T	C:C	T:T	T:T	C:C	A:A	G:G	A:A	G:G	G:A	C:C
468	2	a	G:G	T:C	T:T	G:T	C:T	T:T	G:T	C:C	T:C	T:T	T:C	A:A	G:G	A:A	A:G	G:A	C:C
469	1	a	G:G	T:C	G:T	G:T	C:T	T:C	G:T	C:C	T:C	T:T	T:C	G:A	G:G	A:A	A:G	G:A	C:C
470	1	a	A:G	T:C	G:T	T:T	T:T	T:T	G:G	C:C	T:C	C:T	C:C	G:A	G:G	C:A	A:G	A:A	C:C
471	1	a	A:A	T:C	G:T	G:T	C:T	T:T	G:G	C:C	C:C	C:C	T:C	A:A	G:G	A:A	G:G	A:A	C:C
472	1	a	G:G	C:C	G:G	G:T	T:T	T:C	T:T	C:C	T:T	T:T	T:T	A:A	G:A	A:A	G:G	A:A	C:G
473	3	e	A:G	C:C	G:G	T:T	T:T	T:T	G:T	C:C	C:C	T:T	C:C	G:A	G:G	C:A	A:A	G:A	C:C
474	1	a	A:A	C:C	G:G	G:G	C:T	T:T	T:T	C:T	T:C	T:T	T:T	A:A	A:A	A:A	G:G	A:A	C:G
475	1	a	A:G	T:C	G:T	T:T	T:T	T:C	G:G	C:C	C:C	T:T	C:C	A:A	G:G	C:A	G:G	A:A	C:C
476	2	a	A:A	T:T	G:T	T:T	T:T	T:T	G:G	C:T	C:C	C:T	T:C	A:A	G:G	A:A	G:G	A:A	C:C
477	1	a	G:G	C:C	G:G	G:T	T:T	T:C	T:T	C:C	T:T	T:T	T:T	A:A	A:A	C:A	G:G	A:A	C:G
478	1	a	G:G	C:C	G:G	G:T	T:T	T:T	G:T	C:C	T:C	C:T	T:C	G:A	G:A	C:A	G:G	A:A	C:G
479	2	a	G:G	C:C	G:T	T:T	T:T	T:T	G:G	C:C	C:C	T:T	C:C	G:G	G:G	C:A	A:A	A:A	C:C
480	2	a	A:A	C:C	G:G	G:G	T:T	T:T	T:T	C:T	T:C	T:T	C:C	A:A	G:G	A:A	G:G	A:A	C:C
481	1	a	A:A	C:C	G:T	G:G	T:T	T:T	G:T	C:T	T:C	T:T	C:C	G:A	G:G	A:A	A:G	A:A	C:C
482	1	a	A:G	T:T	G:T	G:T	C:T	T:C	G:T	C:C	T:C	T:T	C:C	A:A	G:G	C:C	A:A	A:A	C:C
483	2	a	A:G	T:T	G:T	G:T	T:T	T:C	G:T	C:C	T:C	T:T	C:C	G:A	G:G	C:A	A:A	G:A	C:C
484	1	a	G:G	T:C	G:G	T:T	C:T	C:C	T:T	C:T	T:C	T:T	T:T	A:A	A:A	A:A	A:G	A:A	C:G
485	2	b	A:G	C:C	G:T	T:T	T:T	T:T	G:T	C:C	T:C	T:T	C:C	G:A	G:G	C:C	G:G	G:A	C:C
486	1	a	A:G	C:C	G:G	G:T	T:T	T:T	G:T	C:T	C:C	C:T	C:C	A:A	G:G	A:A	G:G	A:A	C:C
487	1	a	G:G	T:C	G:T	G:T	C:T	T:T	G:T	C:C	T:C	T:T	C:C	G:G	G:G	C:C	A:G	G:A	C:C
488	1	a	A:A	C:C	G:T	G:T	T:T	T:C	G:T	C:T	T:C	C:T	C:C	G:A	G:G	C:A	G:G	G:A	C:C
489	1	a	A:A	C:C	G:T	G:T	T:T	T:T	T:T	C:C	T:C	C:T	C:C	G:G	G:G	C:A	A:G	G:A	C:C
490	2	a	G:G	T:C	G:T	G:T	C:T	T:C	G:G	C:C	C:C	C:C	C:C	G:G	G:G	A:A	G:G	A:A	C:C
491	2	a	A:G	C:C	G:G	G:G	C:T	T:T	T:T	C:T	T:C	T:T	T:T	A:A	A:A	A:A	A:G	A:A	C:C
492	2	a	A:G	T:C	G:T	T:T	C:T	T:C	G:T	C:C	T:C	T:T	C:C	A:A	G:G	C:C	A:G	G:G	C:C
493	2	a	A:A	C:C	G:T	G:T	T:T	T:T	G:G	C:C	T:T	T:T	T:C	A:A	A:A	A:A	G:G	A:A	C:C
494	1	a	G:G	T:T	G:T	G:G	T:T	T:C	G:G	C:T	C:C	C:T	T:C	A:A	G:G	C:A	A:G	A:A	C:C
495	1	a	G:G	C:C	G:T	G:T	T:T	T:T	G:G	C:C	C:C	C:C	C:C	G:A	G:G	C:C	G:G	G:A	C:C
496	2	a	A:A	T:C	G:T	G:T	C:T	T:C	T:T	C:C	T:T	T:T	T:C	A:A	G:A	A:A	G:G	G:A	C:G
497	2	a	A:A	T:C	G:G	G:G	C:T	T:C	T:T	C:T	T:C	T:T	T:C	A:A	G:A	A:A	A:G	G:A	C:C
498	1	a	A:G	C:C	G:T	G:G	T:T	C:C	G:G	C:C	C:C	T:T	T:C	A:A	G:G	C:A	A:G	A:A	C:C
499	1	a	G:G	C:C	G:T	G:T	T:T	T:C	G:G	C:C	C:C	T:T	T:C	A:A	G:G	C:A	A:G	A:A	C:C
500	1	a	A:G	C:C	G:G	G:G	T:T	T:C	G:T	C:C	C:C	C:C	C:C	G:G	G:G	C:A	A:G	A:A	C:C
501	1	a	A:G	C:C	G:T	G:T	T:T	T:C	G:T	C:T	C:C	C:T	T:C	G:A	G:A	A:A	A:G	A:A	C:C
502	1	b	A:G	C:C	G:T	G:G	T:T	C:C	G:T	C:C	T:C	T:T	C:C	G:A	G:A	C:C	A:G	A:A	C:C
503	1	a	A:G	C:C	T:T	G:G	T:T	T:T	G:G	C:C	C:C	T:T	C:C	G:A	G:G	C:A	G:G	A:A	C:C
504	1	c	A:A	T:C	T:T	G:T	T:T	C:C	G:G	C:C	C:C	C:C	T:C	G:A	G:G	C:A	A:G	A:A	C:C
505	3	a	G:G	T:C	G:T	G:T	T:T	T:C	G:G	C:C	C:C	C:C	C:C	G:G	G:G	C:A	G:G	G:A	C:C
506	1	a	A:G	T:C	T:T	G:T	C:T	T:T	G:T	C:C	T:C	T:T	C:C	G:G	G:G	C:C	A:G	A:A	C:C
507	1	b	G:G	T:C	G:T	G:T	C:T	C:C	G:T	C:C	C:C	C:C	C:C	G:G	G:G	C:A	A:G	A:A	C:C
508	1	a	A:G	T:C	G:G	T:T	T:T	T:T	G:T	C:C	C:C	C:T	T:C	A:A	G:G	C:A	G:G	G:A	C:C
509	1	a	A:A	T:C	G:G	G:G	T:T	T:C	G:T	C:T	T:T	T:T	C:C	A:A	G:A	C:A	G:G	A:A	C:C
510	4	b	A:G	C:C	G:G	G:G	T:T	T:C	G:G	C:C	C:C	C:C	C:C	A:A	G:G	C:A	A:G	A:A	C:C
511	1	a	A:G	T:C	G:G	T:T	T:T	T:T	G:G	C:C	T:C	T:T	C:C	A:A	G:G	A:A	A:G	A:A	C:C
512	2	d	G:G	T:C	G:T	T:T	T:T	T:T	G:G	C:C	T:C	T:T	C:C	A:A	G:G	C:A	G:G	G:A	C:C
513	3	a	A:G	C:C	G:G	G:T	T:T	T:T	G:G	C:C	C:C	C:C	C:C	G:G	G:G	A:A	G:G	G:A	C:C
514	2	e	A:G	C:C	G:T	G:T	T:T	T:T	G:T	C:C	T:C	T:T	C:C	G:A	G:G	C:C	A:G	G:A	C:C
515	2	a	A:G	C:C	G:G	G:T	T:T	T:C	T:T	C:T	C:C	C:T	C:C	G:A	G:G	C:C	A:G	A:A	C:C
516	2	a	G:G	T:C	G:T	G:T	T:T	T:T	G:T	C:C	C:C	T:T	C:C	A:A	G:G	C:A	A:A	A:A	C:C
517	3	a	G:G	T:C	G:T	G:T	T:T	T:T	G:T	C:T	T:C	T:T	C:C	G:A	G:G	C:A	A:A	G:A	C:C
518	1	d	A:G	T:C	G:T	T:T	T:T	T:C	G:T	C:C	C:C	T:T	C:C	G:A	G:G	A:A	A:A	A:A	C:C
519	1	a	A:G	C:C	G:G	G:G	T:T	T:C	G:T	C:C	T:C	T:T	C:C	G:A	G:G	C:C	A:G	A:A	C:C
520	1	a	G:G	C:C	G:T	G:G	T:T	T:C	G:G	T:T	T:C	T:T	T:C	A:A	G:A	A:A	A:G	A:A	C:C
521	1	a	G:G	C:C	G:G	G:G	T:T	T:T	G:G	C:T	C:C	C:C	C:C	G:G	G:G	A:A	A:G	G:G	C:C
522	2	a	G:G	T:C	G:G	G:G	T:T	T:T	G:G	C:C	C:C	T:T	C:C	G:G	G:G	C:C	A:G	A:A	C:C
523	1	a	G:G	C:C	T:T	G:G	C:T	T:C	G:T	C:C	T:C	C:T	C:C	G:A	G:G	C:A	A:G	G:A	C:C
524	1	a	G:G	C:C	T:T	G:T	C:T	T:T	G:G	C:C	C:C	C:T	C:C	A:A	G:G	A:A	G:G	G:A	C:C
525	1	a	A:G	C:C	G:G	G:G	C:T	T:T	G:T	C:T	T:C	T:T	T:C	A:A	A:A	A:A	G:G	A:A	C:G
526	1	a	A:G	C:C	G:G	G:G	C:T	T:T	G:T	C:T	T:C	T:T	T:C	A:A	A:A	A:A	G:G	A:A	C:C
527	2	a	G:G	T:C	G:T	T:T	T:T	T:C	G:T	C:C	C:C	T:T	C:C	A:A	G:G	C:A	G:G	A:A	C:C
528	2	a	A:G	T:C	T:T	T:T	C:T	T:C	G:T	C:C	T:C	T:T	C:C	G:G	G:G	C:A	A:G	A:A	C:C
529	2	a	G:G	C:C	G:T	G:T	T:T	T:T	G:T	C:C	T:C	T:T	C:C	G:A	G:G	A:A	G:G	A:A	C:C
530	4	a	A:G	C:C	T:T	G:T	C:T	T:T	G:T	C:C	T:T	T:T	C:C	G:A	G:G	C:A	A:A	G:A	C:C
531	1	a	A:A	C:C	G:G	T:T	T:T	T:C	G:G	C:C	C:C	C:T	C:C	G:A	G:A	A:A	A:G	G:G	C:C
532	2	a	G:G	T:C	G:G	T:T	T:T	T:C	G:T	C:C	C:C	T:T	C:C	G:A	G:G	C:C	G:G	G:A	C:C
533	2	a	G:G	C:C	G:T	G:T	T:T	T:C	G:G	C:C	C:C	C:C	C:C	G:A	G:G	C:C	A:G	A:A	C:C
534	1	a	A:G	C:C	G:G	G:T	T:T	T:C	T:T	T:T	C:C	T:T	T:C	A:A	G:A	A:A	G:G	A:A	C:G
535	1	b	G:G	T:C	T:T	G:G	C:T	T:T	G:T	C:C	T:C	T:T	C:C	G:A	G:G	C:A	A:A	G:A	C:C
536	1	a	G:G	T:C	T:T	T:T	T:T	T:C	G:T	C:C	T:C	C:T	C:C	G:A	G:G	C:A	G:G	G:A	C:C
537	2	a	G:G	T:C	G:T	G:T	T:T	T:T	G:T	C:C	T:C	C:T	C:C	G:A	G:G	C:C	A:G	A:A	C:C
538	2	a	A:G	T:T	G:T	G:T	T:T	T:C	G:G	C:T	C:C	C:T	T:C	G:A	G:A	C:A	A:A	G:A	C:C
539	1	a	A:A	T:C	G:T	G:G	T:T	T:C	T:T	C:C	T:T	T:T	C:C	A:A	G:G	A:A	G:G	A:A	C:G
540	1	a	G:G	T:C	G:T	G:G	C:T	T:C	G:G	C:C	C:C	T:T	C:C	G:A	G:G	C:A	G:G	G:A	C:C
541	3	a	A:G	T:C	G:T	G:G	C:T	T:C	G:G	C:C	T:C	C:C	C:C	G:A	G:G	C:A	G:G	A:A	C:C
542	1	b	G:G	T:C	G:T	G:T	T:T	T:C	T:T	C:C	T:C	T:T	C:C	G:G	G:G	A:A	A:G	A:A	C:C
543	1	a	A:G	T:C	G:G	G:T	T:T	T:C	T:T	C:T	C:C	T:T	T:C	G:A	G:A	C:A	G:G	A:A	C:G
544	2	a	A:G	T:C	T:T	G:T	T:T	T:T	G:G	C:C	C:C	T:T	C:C	G:A	G:G	C:C	A:G	G:A	C:C
545	2	a	A:A	C:C	G:G	G:T	T:T	T:C	T:T	C:C	T:C	T:T	T:C	G:A	A:A	C:A	G:G	A:A	C:G
546	4	d	G:G	T:C	G:T	G:G	T:T	T:T	G:G	C:C	C:C	T:T	C:C	A:A	G:G	C:C	G:G	G:A	C:C
547	1	a	A:A	C:C	G:T	T:T	T:T	T:C	G:T	C:C	T:C	T:T	C:C	A:A	G:G	C:A	G:G	A:A	C:C
548	2	d	G:G	C:C	G:G	G:G	T:T	T:C	T:T	C:C	T:T	T:T	C:C	A:A	A:A	A:A	A:G	A:A	G:G
549	1	a	A:G	C:C	G:G	G:G	T:T	T:C	G:G	C:T	T:C	T:T	C:C	A:A	A:A	A:A	G:G	A:A	G:G
550	2	a	A:A	C:C	G:G	G:G	T:T	T:C	G:T	T:T	C:C	T:T	C:C	G:A	G:A	A:A	G:G	A:A	C:G
551	3	e	G:G	C:C	G:G	T:T	T:T	T:T	T:T	C:C	T:T	T:T	T:T	A:A	G:A	A:A	G:G	A:A	C:C
552	1	a	A:G	C:C	G:T	G:T	T:T	T:C	T:T	T:T	C:C	T:T	C:C	G:A	G:G	A:A	A:G	A:A	C:G
553	1	b	A:G	C:C	G:T	T:T	T:T	T:C	T:T	C:T	C:C	C:T	C:C	A:A	G:G	C:A	G:G	A:A	C:C
554	4	a	G:G	C:C	G:G	T:T	T:T	T:T	T:T	C:C	C:C	C:C	C:C	A:A	G:G	C:C	A:G	G:A	C:C
555	2	b	A:G	C:C	T:T	G:T	C:T	T:T	G:T	C:C	T:C	C:T	C:C	G:A	G:G	C:C	A:A	A:A	C:C
556	1	a	G:G	T:C	G:T	G:T	T:T	T:C	G:G	C:C	C:C	C:C	C:C	G:A	G:G	C:A	A:A	A:A	C:C
557	1	a	G:G	C:C	G:T	G:T	T:T	T:C	G:G	C:C	C:C	C:C	C:C	A:A	G:A	A:A	A:G	A:A	C:C
558	2	a	A:G	C:C	G:T	G:G	T:T	T:T	G:G	C:C	T:C	T:T	C:C	G:G	G:G	C:A	A:A	G:A	C:C
559	2	d	G:G	C:C	G:T	G:G	T:T	T:T	G:T	C:C	T:C	T:T	C:C	A:A	G:G	C:C	A:A	G:A	C:C
560	1	a	G:G	T:T	G:T	G:T	T:T	C:C	G:G	C:T	T:C	T:T	C:C	A:A	G:A	A:A	A:G	G:G	C:C
561	1	c	A:A	C:C	G:G	G:G	C:T	T:T	G:T	C:T	T:C	T:T	T:C	G:A	G:G	C:A	G:G	A:A	C:C
562	1	a	A:G	T:T	T:T	G:T	T:T	T:C	G:G	C:C	C:C	C:T	C:C	G:A	G:G	C:A	A:A	A:A	C:C
563	2	b	G:G	C:C	G:T	T:T	T:T	T:C	G:G	C:C	C:C	C:C	C:C	G:A	G:G	C:C	A:A	A:A	C:C
564	2	a	A:G	C:C	G:T	G:T	T:T	T:C	G:T	C:C	T:C	T:T	T:T	A:A	A:A	A:A	G:G	G:A	C:C
565	2	d	A:G	C:C	G:T	G:T	T:T	T:C	G:T	C:C	T:C	T:T	T:T	A:A	A:A	A:A	G:G	G:A	C:G
566	1	e	G:G	C:C	T:T	T:T	C:C	T:C	G:T	C:C	C:C	T:T	C:C	A:A	G:G	C:A	A:G	G:A	C:C
567	1	a	A:G	T:C	G:T	T:T	T:T	T:T	G:G	C:C	C:C	T:T	C:C	G:A	G:G	C:A	A:G	G:G	C:C
568	4	b	A:G	T:C	G:T	T:T	T:T	T:C	G:G	C:C	T:C	C:T	C:C	G:A	G:G	C:A	G:G	G:A	C:C
569	1	d	A:G	T:C	T:T	G:T	T:T	T:C	G:G	C:C	C:C	C:C	C:C	G:A	G:G	C:A	G:G	G:A	C:C
570	2	a	A:A	C:C	G:G	G:G	T:T	T:T	T:T	C:C	T:T	T:T	T:C	G:A	G:G	A:A	A:G	A:A	G:G
571	1	a	A:A	T:C	G:G	G:T	T:T	T:T	G:T	C:C	T:C	T:T	T:C	G:A	G:G	A:A	G:G	A:A	C:C
572	1	b	A:A	T:C	G:T	T:T	C:T	T:C	G:G	C:C	C:C	C:C	C:C	G:G	G:G	A:A	G:G	A:A	C:C
573	1	d	A:G	C:C	G:G	G:G	T:T	C:C	G:G	C:T	C:C	C:T	T:C	A:A	G:A	A:A	G:G	A:A	C:C
574	4	a	A:G	T:C	G:G	T:T	T:T	T:C	G:G	C:C	C:C	T:T	C:C	A:A	G:G	C:A	G:G	A:A	C:C
575	2	a	A:A	T:C	T:T	G:G	T:T	T:T	G:G	C:C	C:C	C:T	C:C	G:A	G:G	A:A	G:G	A:A	C:C
576	1	a	A:G	T:C	G:G	T:T	T:T	T:T	G:T	C:C	T:C	T:T	C:C	A:A	G:G	C:A	G:G	G:A	C:C
577	3	a	A:A	T:C	G:T	T:T	T:T	T:T	G:G	C:C	C:C	T:T	C:C	G:A	G:G	A:A	G:G	A:A	C:C
578	2	b	G:G	T:C	G:T	G:G	T:T	T:T	G:G	C:C	C:C	C:T	C:C	G:A	G:G	A:A	G:G	A:A	C:C
579	3	b	A:A	C:C	G:T	G:T	T:T	C:C	G:G	C:C	C:C	T:T	C:C	G:A	G:G	C:A	A:G	G:A	C:C
580	1	a	G:G	C:C	G:G	G:T	T:T	T:T	G:T	C:C	T:C	C:T	T:T	A:A	A:A	A:A	G:G	A:A	C:C
581	1	a	G:G	C:C	G:G	G:G	T:T	T:T	G:T	C:C	T:C	C:T	T:T	A:A	A:A	A:A	G:G	A:A	C:C
582	5	d	G:G	T:C	T:T	T:T	T:T	T:T	G:T	C:C	T:T	T:T	C:C	A:A	G:G	C:C	A:G	G:A	C:C
583	1	d	A:A	T:C	G:T	T:T	C:T	C:C	G:T	C:C	T:C	T:T	C:C	G:G	G:G	A:A	G:G	G:A	C:C
584	4		A:A	T:C	G:T	G:G	T:T	T:C	T:T	C:T	T:C	T:T	T:T	A:A	A:A	A:A	G:G	A:A	C:C
585	2	d	G:G	C:C	G:G	G:G	T:T	T:T	G:G	C:C	C:C	C:T	C:C	G:G	G:G	C:A	A:G	A:A	C:C
586	4	e	A:G	T:C	G:T	G:G	C:T	T:T	T:T	C:T	T:C	T:T	C:C	G:G	G:G	C:A	A:G	A:A	C:C
587	1	d	G:G	C:C	G:T	T:T	C:T	T:T	T:T	C:C	T:T	T:T	C:C	G:G	G:G	C:C	A:G	A:A	C:C
588	1	d	A:G	C:C	G:T	G:T	T:T	T:T	G:G	C:C	C:C	C:T	C:C	G:A	G:G	A:A	G:G	G:A	C:C
589	2	a	A:A	C:C	G:G	G:G	C:T	T:T	T:T	C:C	T:T	T:T	T:C	G:A	G:A	A:A	A:G	G:A	C:C
590	3	a	G:G	C:C	G:T	T:T	T:T	T:T	G:T	C:C	C:C	T:T	C:C	G:G	G:G	C:C	A:G	A:A	C:C
591	1	a	A:G	T:C	G:T	G:T	T:T	T:C	G:T	C:C	T:C	C:T	C:C	G:A	G:G	A:A	A:G	G:A	C:C
592	1	a	G:G	C:C	G:G	G:G	T:T	T:C	T:T	C:T	T:C	T:T	T:C	A:A	G:A	A:A	G:G	A:A	C:C
593	1	a	G:G	T:C	G:G	G:T	T:T	T:C	T:T	T:T	C:C	T:T	T:C	A:A	G:A	A:A	G:G	A:A	C:C
594	1	a	A:G	T:C	T:T	G:T	C:T	T:T	T:T	C:T	T:T	T:T	C:C	G:G	G:G	C:A	A:G	G:A	C:C
595	2	c	A:G	T:C	G:G	G:T	T:T	T:T	T:T	C:T	C:C	C:T	C:C	G:G	G:A	A:A	A:A	A:A	C:C
596	1	a	A:G	C:C	T:T	G:T	T:T	T:C	G:T	C:T	T:C	T:T	C:C	A:A	G:G	C:A	A:A	G:A	C:C
597	1	a	A:G	T:C	G:G	G:G	T:T	T:C	G:G	C:C	C:C	T:T	C:C	G:A	G:G	C:C	G:G	G:A	C:C
598	1	e	G:G	T:C	T:T	T:T	T:T	T:T	G:T	C:C	T:C	T:T	C:C	G:G	G:G	C:C	A:A	A:A	C:C
599	1	a	G:G	T:C	G:G	T:T	T:T	T:T	G:T	C:C	T:C	C:T	C:C	A:A	G:G	A:A	A:A	G:A	C:C
600	2	b	A:G	C:C	G:G	T:T	T:T	T:C	T:T	C:C	C:C	T:T	C:C	A:A	G:G	C:A	A:G	G:G	C:C
601	3	e	G:G	C:C	G:G	T:T	T:T	T:C	T:T	C:C	C:C	T:T	C:C	A:A	G:G	C:C	A:A	G:A	C:C
602	1	a	A:G	T:C	G:T	G:G	C:T	C:C	G:G	C:C	C:C	C:C	C:C	A:A	G:G	A:A	A:G	A:A	C:C
603	1	d	A:G	C:C	G:T	G:T	T:T	T:T	G:T	C:C	T:C	T:T	T:C	G:A	G:G	C:A	A:G	A:A	C:G
604	4	a	G:G	T:T	G:T	G:T	T:T	T:C	G:G	C:T	T:C	T:T	C:C	G:A	G:A	C:A	A:G	G:G	C:C
605	2	d	A:G	T:T	G:T	G:G	C:T	T:C	G:G	C:C	C:C	C:C	C:C	A:A	G:G	A:A	A:G	A:A	C:C
606	1	a	A:G	C:C	G:T	G:G	T:T	C:C	G:T	C:C	T:C	T:T	C:C	G:G	G:G	C:A	G:G	A:A	C:C
607	1	a	A:G	T:C	T:T	G:G	C:T	T:C	G:T	C:C	T:C	T:T	C:C	G:A	G:G	A:A	A:G	A:A	C:C
608	1	a	A:A	T:C	T:T	G:G	C:T	T:C	T:T	C:T	T:C	T:T	C:C	G:A	G:G	C:A	A:G	A:A	C:C
609	1	a	G:G	T:C	G:G	T:T	T:T	T:C	G:G	C:C	C:C	T:T	C:C	G:A	G:G	C:A	A:G	A:A	C:C
610	1	a	A:A	T:C	G:G	G:T	T:T	T:C	G:T	C:C	T:C	C:T	C:C	G:A	G:G	C:C	A:G	A:A	C:C
611	1	a	A:G	C:C	T:T	G:T	T:T	T:T	G:G	C:C	C:C	T:T	C:C	G:A	G:G	C:A	A:G	A:A	C:C
612	1	e	A:G	T:C	G:T	G:T	T:T	T:T	G:G	C:C	C:C	C:T	C:C	G:A	G:G	C:C	G:G	A:A	C:C
613	2	a	G:G	T:C	G:G	T:T	T:T	C:C	G:G	C:C	C:C	T:T	C:C	A:A	G:G	C:C	A:G	A:A	C:C
614	1	a	G:G	C:C	G:T	T:T	C:T	T:C	G:T	C:C	C:C	C:C	C:C	G:G	G:G	C:A	A:A	A:A	C:C
615	1	a	A:G	T:C	G:G	T:T	T:T	T:T	G:T	C:T	T:C	C:T	C:C	G:A	G:G	C:A	A:A	A:A	C:C
616	1	a	A:G	T:T	T:T	T:T	T:T	T:C	G:T	C:T	T:C	T:T	C:C	G:G	G:G	C:C	G:G	A:A	C:C
617	1	a	G:G	T:C	G:G	G:G	T:T	T:C	G:G	C:C	C:C	T:T	T:C	A:A	G:G	C:A	G:G	A:A	C:C
618	1	a	G:G	C:C	G:T	G:T	T:T	T:C	G:G	C:C	T:C	T:T	C:C	G:A	G:G	A:A	A:G	A:A	C:C
619	1	a	G:G	C:C	G:T	T:T	C:T	T:T	G:G	C:C	T:C	T:T	C:C	G:G	G:G	C:A	A:G	A:A	C:C
620	1	a	G:G	T:T	G:G	G:T	C:T	T:T	G:T	C:C	T:C	T:T	C:C	A:A	G:G	A:A	A:G	A:A	C:C
621	5	d	A:G	T:C	G:G	G:G	C:T	C:C	G:T	C:T	C:C	T:T	C:C	A:A	G:G	C:A	G:G	A:A	C:C
622	1	a	G:G	T:C	G:T	T:T	T:T	T:C	G:G	C:C	C:C	T:T	C:C	A:A	G:G	C:C	G:G	A:A	C:C
623	1	a	G:G	T:C	G:G	G:G	C:T	C:C	T:T	C:T	T:C	T:T	T:C	A:A	G:A	C:A	G:G	G:A	C:G
624	2	a	A:G	T:C	G:T	G:T	T:T	T:T	G:G	C:C	C:C	C:T	C:C	G:A	G:G	C:A	A:G	A:A	C:C
625	2	a	A:G	T:C	G:T	G:T	T:T	T:T	G:G	C:C	C:C	C:T	C:C	G:A	G:G	C:A	A:A	G:A	C:C
626	1	c	A:G	T:C	T:T	G:T	T:T	T:C	G:G	C:C	C:C	C:C	C:C	G:G	G:G	A:A	G:G	A:A	C:C
627	1	e	A:G	C:C	G:G	G:G	C:T	T:C	T:T	C:T	T:C	T:T	T:C	A:A	G:A	A:A	G:G	G:A	C:G
628	2	b	G:G	T:C	G:T	G:G	C:T	T:C	G:T	C:C	T:C	C:T	C:C	G:A	G:G	C:A	A:A	A:A	C:C
629	3	a	G:G	T:C	T:T	G:G	T:T	T:C	G:T	C:C	T:C	T:T	C:C	A:A	G:G	C:A	G:G	G:A	C:C
630	1	a	G:G	T:C	T:T	G:T	T:T	T:T	G:T	C:C	T:C	T:T	C:C	G:G	G:G	C:A	A:G	G:A	C:C
631	1	a	G:G	T:C	G:T	G:T	T:T	T:T	G:T	C:C	T:C	T:T	C:C	G:A	G:G	C:A	A:G	G:A	C:C
632	1	a	A:G	T:T	G:G	G:T	T:T	T:C	G:T	C:C	C:C	C:C	C:C	A:A	G:G	C:A	A:G	G:A	C:C
633	1	a	A:G	C:C	G:T	T:T	T:T	C:C	G:T	C:C	C:C	C:C	C:C	G:A	G:G	C:C	A:A	A:A	C:C
634	1	a	A:G	T:C	G:T	T:T	T:T	C:C	G:G	C:C	C:C	C:C	C:C	G:A	G:G	C:A	A:A	A:A	C:C
635	1	a	A:G	T:C	G:T	G:T	C:T	T:T	G:T	C:C	T:C	C:T	C:C	G:A	G:G	C:A	G:G	A:A	C:C
636	2	a	A:G	T:C	G:G	T:T	C:T	T:T	G:T	C:C	T:C	T:T	C:C	G:A	G:G	C:A	G:G	G:A	C:C
637	2	d	A:G	T:C	G:T	G:T	T:T	T:T	G:T	C:T	T:C	T:T	C:C	G:A	G:G	A:A	A:A	A:A	C:C
638	1	b	A:G	C:C	G:T	T:T	C:T	T:T	G:G	C:C	C:C	C:C	C:C	G:A	G:G	C:C	A:G	G:A	C:C
639	1	a	A:G	T:C	T:T	G:T	C:T	T:C	G:T	C:C	T:C	T:T	C:C	G:G	G:G	C:A	A:G	G:A	C:C
640	1	a	A:G	C:C	G:G	G:G	T:T	T:C	T:T	C:C	T:T	T:T	T:C	A:A	G:A	A:A	G:G	A:A	C:G
641	1	e	A:G	T:C	T:T	T:T	C:T	T:C	G:T	C:T	C:C	T:T	C:C	A:A	G:G	C:A	G:G	G:A	C:C
642	1	a	G:G	T:C	G:T	T:T	T:T	T:T	G:T	C:C	C:C	C:C	C:C	A:A	G:G	C:A	A:G	A:A	C:C
643	2	a	A:G	T:C	G:G	G:T	T:T	T:T	G:G	C:T	C:C	C:C	C:C	G:G	G:G	C:A	A:A	G:A	C:C
644	1	d	A:G	C:C	G:G	G:T	T:T	T:T	G:T	C:T	C:C	C:C	C:C	G:A	G:G	A:A	A:A	G:A	C:C
645	1	a	G:G	T:C	G:G	G:T	T:T	T:C	G:G	C:C	T:C	T:T	C:C	G:G	G:G	A:A	A:G	G:A	C:C
646	1	a	A:A	T:C	G:T	G:T	T:T	T:T	G:G	C:C	T:C	C:T	C:C	G:A	G:G	C:A	A:A	G:A	C:C
647	1	d	A:G	C:C	G:T	G:G	T:T	T:T	G:G	C:C	C:C	C:C	C:C	G:A	G:G	C:A	A:G	A:A	C:C
648	2	a	G:G	T:C	G:G	G:T	T:T	T:C	T:T	C:C	T:C	T:T	C:C	A:A	G:G	C:A	A:G	G:A	C:G
649	1	a	G:G	C:C	G:T	G:T	T:T	T:C	T:T	C:C	T:C	T:T	C:C	A:A	G:G	C:A	A:G	G:A	C:C
650	1	a	G:G	C:C	G:T	G:G	T:T	T:T	G:T	C:C	T:C	C:T	T:C	G:A	G:A	A:A	A:G	A:A	C:C
651	3	a	G:G	T:T	G:T	T:T	C:T	T:T	G:G	C:T	C:C	T:T	T:C	G:A	G:G	C:A	A:A	A:A	C:C
652	1	a	G:G	T:C	G:T	T:T	T:T	T:C	G:G	C:C	C:C	C:C	C:C	G:G	G:G	C:A	A:A	A:A	C:C
653	1	a	G:G	C:C	G:T	G:T	T:T	T:C	G:G	C:C	C:C	C:C	T:C	G:A	G:G	A:A	G:G	A:A	C:G
654	2	a	A:A	T:C	G:G	T:T	T:T	T:T	G:G	C:C	C:C	C:T	C:C	G:A	G:G	A:A	G:G	G:A	C:C
655	4	a	A:G	C:C	G:G	G:T	T:T	T:C	G:G	C:C	C:C	C:C	T:C	A:A	G:G	C:A	G:G	A:A	C:C
656	2	a	A:G	T:C	G:T	G:G	T:T	T:T	G:G	C:C	C:C	C:T	C:C	A:A	G:G	A:A	A:A	A:A	C:C
657	1	b	A:G	T:C	T:T	G:G	T:T	T:C	T:T	C:T	T:C	T:T	C:C	G:A	G:G	C:A	A:G	A:A	C:C
658	1	a	G:G	C:C	G:T	T:T	T:T	T:C	G:G	C:C	T:T	T:T	C:C	G:G	G:G	A:A	G:G	G:A	C:C
659	1	b	A:G	C:C	G:T	G:T	T:T	T:T	G:G	C:C	T:C	T:T	C:C	G:G	G:G	A:A	A:G	G:A	C:C
660	1	a	A:G	T:C	G:G	G:T	T:T	C:C	G:G	C:C	T:C	T:T	C:C	G:G	G:G	A:A	G:G	G:A	C:G
661	1	a	G:G	C:C	G:G	G:T	C:T	T:T	G:G	C:C	C:C	C:T	C:C	G:G	G:G	C:C	A:G	A:A	C:C
662	1	a	A:G	T:T	G:G	G:T	T:T	T:T	G:T	C:C	C:C	C:T	C:C	A:A	G:G	C:A	G:G	G:A	C:C
663	1	a	A:G	T:T	G:T	G:G	T:T	T:T	G:G	C:C	C:C	C:C	T:C	A:A	G:G	A:A	G:G	A:A	C:C
664	1	a	G:G	T:T	G:T	G:T	T:T	T:C	G:T	C:C	T:C	T:T	C:C	G:A	G:G	C:A	G:G	G:A	C:C
665	1	c	A:G	T:C	G:T	G:T	T:T	T:T	G:G	C:C	C:C	C:T	C:C	A:A	G:G	C:A	A:A	A:A	C:C
666	5	c	G:G	C:C	T:T	G:G	C:T	T:C	G:G	C:C	C:C	C:T	C:C	G:A	G:G	A:A	A:G	A:A	C:C
667	2	a	G:G	T:C	G:T	G:T	T:T	T:T	G:G	C:C	C:C	C:C	C:C	A:A	G:G	C:A	G:G	G:A	C:C
668	2	a	A:A	C:C	G:G	G:T	T:T	C:C	T:T	C:T	T:C	T:T	T:T	A:A	A:A	A:A	G:G	A:A	C:G
669	2	a	A:G	C:C	G:G	G:G	T:T	T:C	G:T	C:C	T:T	T:T	T:C	A:A	G:G	A:A	G:G	A:A	C:G
670	2	e	A:G	T:C	G:T	G:G	T:T	T:T	G:T	C:T	T:C	T:T	T:C	A:A	G:A	A:A	G:G	A:A	C:C
671	1	c	A:G	C:C	T:T	T:T	T:T	T:C	G:T	C:T	C:C	T:T	C:C	G:A	G:G	C:A	G:G	A:A	C:G
672	3	a	G:G	T:C	G:G	G:T	T:T	T:C	T:T	C:C	T:T	T:T	T:T	A:A	A:A	A:A	G:G	G:A	C:C
673	1	a	G:G	T:C	G:G	G:T	T:T	T:T	G:T	C:C	T:C	C:T	C:C	G:G	G:G	C:C	A:G	G:A	C:C
674	1	a	A:G	C:C	G:G	T:T	T:T	T:C	G:T	T:T	C:C	T:T	T:C	A:A	A:A	A:A	G:G	A:A	C:C
675	1	d	A:G	C:C	G:T	G:T	C:T	T:T	G:T	C:T	C:C	T:T	C:C	G:A	G:G	C:A	G:G	G:A	C:C
676	2	a	A:G	C:C	G:T	G:T	T:T	T:T	G:G	C:C	T:C	C:T	C:C	G:A	G:G	C:A	A:G	G:A	C:C
677	1	a	A:G	T:T	G:T	G:G	C:T	C:C	G:G	C:C	T:C	C:T	C:C	G:A	G:G	C:A	A:G	G:A	C:C
678	1	a	A:G	T:C	G:G	G:T	C:T	T:T	G:T	C:C	T:T	T:T	T:T	A:A	A:A	A:A	G:G	A:A	G:G
679	1	b	G:G	T:C	G:T	G:G	T:T	C:C	G:T	C:C	T:C	T:T	C:C	G:A	G:G	C:A	G:G	A:A	C:C
680	3	b	A:G	T:T	G:T	G:T	T:T	T:T	G:G	C:C	C:C	C:C	C:C	A:A	G:G	C:C	G:G	G:A	C:C
681	1	e	G:G	T:C	G:T	T:T	T:T	T:T	G:T	C:C	C:C	C:C	C:C	G:A	G:G	C:A	G:G	A:A	C:C
682	2	b	A:G	T:T	G:G	G:G	T:T	T:T	G:G	C:C	C:C	T:T	C:C	G:A	G:G	C:A	A:G	G:G	C:C
683	1	a	A:G	T:T	G:G	G:G	C:T	T:C	G:T	C:C	C:C	T:T	C:C	G:A	G:G	C:A	G:G	A:A	C:C
684	1	a	G:G	T:C	T:T	G:T	T:T	T:T	G:T	C:C	T:C	T:T	C:C	A:A	G:G	C:A	G:G	A:A	C:C
685	1	e	A:G	C:C	G:T	G:T	C:C	T:T	G:G	C:T	C:C	C:T	C:C	A:A	G:G	C:C	A:A	A:A	C:C
686	1	a	G:G	C:C	G:G	G:T	C:T	T:T	G:G	C:C	C:C	C:C	C:C	A:A	G:G	C:C	A:G	G:A	C:C
687	1	a	G:G	T:C	G:T	T:T	C:T	C:C	G:T	C:C	T:C	C:T	C:C	G:A	G:G	C:A	A:A	G:G	C:C
688	1	a	A:G	T:C	T:T	T:T	T:T	C:C	G:T	C:T	C:C	T:T	C:C	G:G	G:G	C:A	A:A	G:A	C:C
689	4	a	A:A	T:T	G:G	G:G	C:T	T:T	G:T	C:C	T:C	T:T	C:C	G:A	G:G	C:A	A:G	A:A	C:C
690	1	b	A:G	C:C	T:T	G:T	C:T	T:T	G:G	C:C	C:C	C:T	C:C	G:A	G:G	C:C	A:G	A:A	C:C
691	1	a	G:G	T:C	G:T	G:T	T:T	T:T	G:T	C:C	T:C	T:T	C:C	G:A	G:G	C:A	G:G	A:A	C:C
692	1	a	A:A	C:C	G:G	G:T	T:T	T:T	T:T	C:C	T:T	T:T	T:C	A:A	A:A	C:A	G:G	A:A	C:C
693	5	c	G:G	T:C	T:T	G:T	T:T	T:T	G:T	C:C	C:C	C:C	C:C	G:A	G:G	C:C	A:G	A:A	C:C
694	1	a	A:G	T:C	G:T	G:T	T:T	T:T	G:T	C:C	T:T	T:T	T:C	A:A	G:A	A:A	G:G	A:A	C:C
695	3	a	A:G	C:C	G:T	G:G	C:T	T:C	G:G	C:T	C:C	T:T	T:C	A:A	G:A	C:A	G:G	A:A	C:G
696	2	a	G:G	C:C	G:T	G:G	T:T	T:C	T:T	C:C	T:T	T:T	C:C	A:A	G:G	C:A	G:G	G:A	C:C
697	5	a	A:G	T:C	T:T	T:T	C:T	T:C	G:G	C:C	C:C	C:C	C:C	G:G	G:G	A:A	A:A	G:A	C:C
698	4	d	A:G	C:C	G:T	G:G	T:T	T:C	G:G	C:C	C:C	C:T	T:C	A:A	G:A	C:A	G:G	A:A	C:C
699	2	a	A:G	T:C	T:T	G:T	C:T	T:C	G:G	C:C	C:C	C:C	C:C	G:A	G:G	C:A	A:A	G:A	C:C
700	1	a	G:G	T:C	G:T	T:T	T:T	C:C	G:G	C:T	C:C	C:T	C:C	G:A	G:A	C:A	A:A	A:A	C:C
701	1	a	A:G	T:T	G:G	G:G	C:T	T:C	G:G	C:C	C:C	C:T	T:C	A:A	G:G	C:A	A:G	G:A	C:C
702	1	a	A:A	C:C	G:G	G:G	C:T	T:C	T:T	C:T	T:C	T:T	T:C	A:A	G:A	A:A	G:G	A:A	C:G
703	2	a	A:G	T:C	G:G	G:T	T:T	T:T	G:G	C:C	C:C	C:C	T:C	A:A	G:G	C:A	A:G	G:A	C:C
704	1	a	A:A	T:C	G:T	T:T	T:T	T:T	G:T	C:T	T:C	C:T	C:C	G:A	G:G	C:A	A:A	G:A	C:C
705	1	a	A:G	C:C	G:G	G:G	C:T	T:T	T:T	C:T	T:C	T:T	T:C	G:A	G:G	A:A	G:G	A:A	C:G
706	1	a	A:G	T:T	G:T	G:T	T:T	C:C	G:G	T:T	C:C	C:T	C:C	A:A	G:G	A:A	G:G	G:A	C:C
707	1	a	A:A	T:T	G:T	G:T	T:T	T:C	G:T	C:C	T:C	C:T	C:C	A:A	G:G	C:A	A:G	G:A	C:C
708	1	a	A:G	T:T	G:T	G:G	T:T	T:C	G:T	C:T	C:C	C:T	C:C	A:A	G:G	C:A	G:G	A:A	C:C
709	1	a	A:G	C:C	G:T	G:T	T:T	T:C	G:G	C:C	T:T	T:T	C:C	A:A	G:G	C:A	G:G	G:G	C:C
710	1	a	A:G	C:C	G:T	G:G	T:T	T:C	G:G	C:C	T:C	T:T	C:C	G:G	G:G	A:A	A:A	G:G	C:C
711	1	d	A:A	T:C	T:T	G:G	T:T	T:T	G:G	C:C	T:C	T:T	C:C	G:A	G:G	A:A	A:G	G:A	C:C
712	1	a	A:A	T:C	G:G	G:T	C:T	T:T	T:T	C:C	T:T	T:T	C:C	A:A	G:G	C:A	A:G	A:A	C:G
713	1	d	A:G	T:C	G:G	G:T	T:T	T:C	G:G	C:C	C:C	T:T	T:C	A:A	G:G	C:A	G:G	G:A	C:C
714	1	a	A:G	T:C	T:T	G:G	T:T	T:C	G:G	C:C	C:C	C:C	C:C	G:A	G:G	C:A	A:G	A:A	C:C
715	5	a	A:A	T:C	G:T	G:T	C:T	T:T	T:T	C:T	C:C	T:T	C:C	A:A	G:G	A:A	G:G	G:A	C:G
716	1	b	A:A	T:C	G:T	G:T	T:T	T:T	G:T	C:C	C:C	C:C	C:C	G:A	G:G	C:A	A:G	G:A	C:C
717	1	c	G:G	T:C	G:T	G:T	C:T	C:C	G:G	C:C	C:C	C:C	T:C	G:A	G:G	A:A	A:G	A:A	C:C
718	1	a	A:G	T:C	G:T	G:T	T:T	T:C	G:G	C:C	C:C	C:C	C:C	G:A	G:G	C:A	A:G	A:A	C:C
719	3	a	G:G	C:C	G:T	G:T	T:T	T:C	G:G	C:C	T:C	T:T	C:C	G:A	G:G	A:A	A:G	A:A	C:C
720	1	a	A:G	T:C	G:G	G:T	T:T	T:C	G:T	C:C	C:C	C:C	C:C	A:A	G:G	A:A	G:G	A:A	C:C
721	2	a	A:A	T:C	G:G	G:T	T:T	C:C	G:G	C:C	T:C	T:T	C:C	A:A	G:G	A:A	G:G	A:A	C:C
722	1	c	A:G	T:C	G:T	G:T	T:T	T:T	G:G	C:C	C:C	C:T	T:C	G:A	G:G	A:A	A:G	A:A	C:C
723	1	a	A:G	T:C	T:T	G:G	C:T	T:T	G:G	C:C	C:C	C:C	C:C	G:A	G:G	C:A	A:A	A:A	C:G
724	1	a	A:G	C:C	G:T	G:T	T:T	T:T	G:G	C:T	C:C	C:T	T:C	A:A	G:G	A:A	A:A	A:A	C:C
725	1	a	A:A	T:C	G:G	G:T	T:T	T:T	T:T	C:C	T:C	T:T	C:C	G:A	G:G	C:C	A:A	G:A	C:C
726	1	a	A:G	T:C	G:G	G:T	T:T	T:C	G:T	C:C	T:C	C:T	C:C	G:A	G:A	A:A	A:G	A:A	C:C
727	1	a	G:G	C:C	G:T	G:G	T:T	T:T	G:G	C:C	C:C	C:C	C:C	A:A	G:G	A:A	A:G	A:A	C:C
728	1	a	A:G	C:C	G:G	T:T	C:T	T:T	T:T	C:C	T:T	T:T	T:C	A:A	A:A	C:A	G:G	A:A	C:C
729	1	a	A:G	C:C	G:G	T:T	C:T	T:T	T:T	C:T	T:C	T:T	C:C	A:A	G:A	C:A	G:G	A:A	C:C
730	1	a	A:G	C:C	G:T	G:G	T:T	T:T	G:G	C:C	C:C	C:C	C:C	A:A	G:G	A:A	G:G	A:A	C:C
731	1	a	A:G	T:C	G:G	G:T	T:T	T:C	G:G	C:C	T:C	C:T	C:C	G:G	G:G	C:C	A:G	G:A	C:C
732	1	d	A:G	T:C	T:T	G:T	T:T	T:C	G:G	C:C	T:C	T:T	C:C	G:G	G:G	C:C	G:G	A:A	C:C
733	1	a	A:A	C:C	G:G	G:G	T:T	T:T	G:T	C:C	T:T	T:T	T:T	A:A	A:A	A:A	G:G	G:A	C:G
734	3	a	A:G	C:C	G:G	G:G	C:C	T:T	T:T	C:T	T:C	T:T	T:C	A:A	G:A	A:A	G:G	A:A	C:C
735	1	a	A:A	C:C	T:T	T:T	T:T	T:C	G:T	C:C	C:C	C:C	T:C	A:A	G:G	C:C	G:G	G:A	C:C
736	1	a	A:A	T:T	G:T	G:T	T:T	T:C	G:T	C:C	T:C	C:T	T:C	G:A	G:G	A:A	G:G	A:A	C:C
737	5		A:G	C:C	G:G	G:G	T:T	T:C	G:T	C:C	T:C	C:T	C:C	G:G	G:G	C:C	A:A	G:G	C:C
738	1	a	G:G	T:T	G:T	G:T	T:T	T:C	G:T	C:C	C:C	T:T	T:C	G:A	G:G	A:A	A:G	G:A	C:C
739	1	a	G:G	C:C	T:T	G:T	T:T	T:T	G:G	C:C	C:C	C:C	T:C	G:A	G:G	A:A	A:G	G:A	C:C
740	1	a	A:G	T:C	G:T	G:T	T:T	T:T	G:T	C:C	C:C	C:C	T:C	A:A	G:G	C:A	A:G	A:A	C:C
741	2	a	A:G	T:T	G:G	G:G	C:T	T:C	G:G	C:C	C:C	T:T	C:C	G:A	G:G	A:A	G:G	G:A	C:C
742	1	a	A:A	T:C	G:G	G:T	T:T	T:T	T:T	C:C	T:C	T:T	C:C	G:A	G:G	A:A	A:G	G:A	C:C
743	1	a	A:G	C:C	G:T	G:T	C:T	T:T	G:G	C:C	T:C	T:T	C:C	A:A	G:G	C:A	A:G	A:A	C:C
744	1	a	A:A	T:T	G:T	G:G	T:T	T:C	G:G	C:C	T:C	C:T	C:C	G:A	G:G	A:A	A:G	A:A	C:C
745	3	b	A:G	C:C	G:G	G:T	C:C	T:C	T:T	C:T	T:C	T:T	T:T	A:A	A:A	A:A	G:G	G:A	C:G
746	1	a	A:A	T:T	T:T	G:T	T:T	T:T	G:G	C:C	C:C	C:C	C:C	G:G	G:G	C:A	G:G	G:A	C:C
747	1	a	A:G	T:C	G:G	G:T	C:C	T:T	T:T	C:C	T:T	T:T	T:T	A:A	A:A	A:A	A:G	A:A	C:C
748	5		A:G	T:C	G:G	T:T	C:T	T:C	G:T	C:C	T:C	T:T	T:C	A:A	G:A	A:A	A:G	A:A	C:C
749	2	c	G:G	T:T	G:G	T:T	C:T	T:T	G:T	C:C	C:C	C:C	C:C	G:G	G:G	C:A	A:A	A:A	C:C
750	1	a	A:G	T:T	T:T	G:T	T:T	T:T	G:T	C:C	T:C	T:T	C:C	G:A	G:G	C:A	G:G	G:A	C:C
751	1	a	G:G	T:C	G:T	G:T	C:T	T:T	G:G	C:C	T:C	T:T	C:C	A:A	G:G	C:A	G:G	A:A	C:C
752	1	a	A:G	T:T	G:T	G:T	T:T	T:T	G:G	C:C	C:C	C:T	C:C	A:A	G:G	A:A	A:G	A:A	C:C
753	1	a	A:G	C:C	G:G	G:G	C:T	C:C	G:T	C:C	T:C	T:T	T:T	A:A	A:A	A:A	G:G	A:A	C:G
754	1	a	G:G	C:C	G:T	G:T	T:T	T:C	G:T	C:C	T:C	C:T	C:C	G:G	G:G	A:A	A:A	A:A	C:C
755	1	a	A:G	T:C	G:T	G:T	T:T	T:C	G:T	C:T	T:C	C:T	C:C	G:A	G:G	A:A	A:G	A:A	C:C
756	1	b	G:G	T:C	G:T	G:G	C:T	T:T	G:G	C:C	T:C	T:T	C:C	G:G	G:G	A:A	A:G	G:A	C:C
757	5		G:G	T:C	T:T	G:T	C:T	T:T	G:T	C:C	T:C	T:T	C:C	G:A	G:G	C:A	A:G	G:A	C:G
758	1	a	A:G	C:C	G:T	G:G	C:T	T:C	G:T	C:C	T:T	T:T	T:T	A:A	A:A	A:A	A:G	G:A	C:G
759	1	a	A:A	C:C	G:G	G:G	C:T	T:C	G:T	C:C	T:T	T:T	T:T	A:A	A:A	A:A	A:G	G:A	G:G
760	1	a	A:A	T:T	T:T	G:G	T:T	T:T	T:T	C:T	C:C	C:T	C:C	G:A	G:G	C:A	A:A	A:A	C:C
761	1	a	A:G	T:C	T:T	T:T	T:T	T:T	G:G	C:C	C:C	C:C	C:C	G:A	G:G	C:C	A:G	G:G	C:C
762	1	a	A:G	C:C	G:G	G:G	T:T	T:C	G:T	C:C	T:T	T:T	C:C	A:A	G:G	C:C	G:G	G:A	C:C
763	1	a	A:G	T:C	G:T	G:T	T:T	T:T	G:T	C:C	T:C	C:T	C:C	A:A	G:A	C:A	G:G	A:A	C:C
764	1	a	A:G	T:C	T:T	T:T	T:T	T:T	G:G	C:C	C:C	C:C	C:C	G:A	G:G	C:A	G:G	A:A	C:C
765	1	d	A:G	T:T	T:T	G:T	T:T	T:C	G:T	C:C	T:C	T:T	C:C	A:A	G:A	C:A	G:G	G:A	C:C
766	1	a	A:G	T:C	G:T	G:T	C:T	T:T	G:T	C:C	C:C	T:T	C:C	A:A	G:A	C:A	G:G	G:A	C:C
767	2	a	A:A	C:C	G:G	G:G	C:T	T:C	T:T	C:C	T:T	T:T	T:C	A:A	G:A	C:A	G:G	A:A	C:C
768	1	a	A:G	T:T	G:G	G:T	T:T	T:T	G:T	C:C	C:C	C:C	T:C	A:A	G:G	A:A	G:G	A:A	C:C
769	1	a	G:G	C:C	G:G	G:G	T:T	T:T	G:G	C:C	C:C	C:C	C:C	G:A	G:G	C:C	A:G	A:A	C:C
770	1	a	A:G	C:C	G:G	G:T	C:T	T:T	T:T	C:T	T:C	T:T	T:C	A:A	A:A	A:A	G:G	A:A	C:C
771	2	a	A:G	T:C	G:T	T:T	T:T	T:T	G:G	C:C	T:C	C:T	C:C	G:A	G:G	C:A	A:G	G:A	C:C
772	1	a	A:G	T:T	G:T	G:T	T:T	T:T	G:T	C:C	T:C	C:T	C:C	A:A	G:A	C:A	G:G	G:A	C:C
773	1	a	A:G	C:C	T:T	T:T	C:T	T:C	G:G	C:C	T:C	C:C	C:C	G:A	G:G	C:A	G:G	A:A	C:C
774	1	a	A:G	C:C	G:T	G:T	C:T	T:T	G:G	C:C	T:C	C:T	C:C	G:G	G:G	A:A	G:G	G:G	C:C
775	1	a	G:G	T:C	G:T	G:G	T:T	T:T	G:T	C:T	T:C	T:T	C:C	G:G	G:G	C:A	G:G	A:A	C:C
776	1	a	A:A	C:C	G:T	T:T	T:T	T:C	T:T	T:T	T:C	T:T	T:T	A:A	A:A	A:A	A:G	A:A	C:G
777	1	b	A:G	T:C	G:T	G:T	T:T	T:T	G:G	C:C	T:C	C:T	C:C	G:G	G:G	C:C	G:G	G:G	C:C
778	1	a	A:G	C:C	G:G	G:G	C:T	T:T	T:T	C:T	T:C	T:T	T:C	A:A	A:A	A:A	G:G	A:A	C:C
779	2	a	A:G	C:C	G:T	G:G	C:T	T:T	T:T	C:T	T:C	T:T	T:T	A:A	A:A	A:A	G:G	A:A	C:C
780	2	b	A:A	T:T	G:T	G:G	C:T	T:T	G:T	C:T	C:C	C:T	C:C	G:A	G:G	A:A	A:G	G:A	C:C
781	1	c	A:G	C:C	G:G	G:T	T:T	T:C	G:T	C:C	T:C	T:T	C:C	G:A	G:G	C:C	G:G	G:A	C:C
782	1	a	G:G	C:C	G:G	G:T	T:T	T:T	G:T	C:C	T:C	T:T	C:C	G:G	G:G	C:C	A:G	G:A	C:C
783	1	a	A:G	T:C	G:T	G:T	T:T	T:T	G:T	C:C	T:C	T:T	C:C	G:A	G:G	C:A	G:G	G:A	C:C
784	1	a	A:G	C:C	G:G	G:G	T:T	T:C	G:T	C:C	T:C	C:T	T:T	A:A	A:A	A:A	A:G	A:A	C:C
785	1	a	G:G	C:C	G:T	G:T	C:T	T:T	G:T	C:C	C:C	C:C	C:C	A:A	G:G	C:A	A:A	A:A	C:C
786	1	a	A:A	C:C	G:G	G:T	C:T	T:T	T:T	T:T	C:C	T:T	T:T	A:A	A:A	A:A	G:G	A:A	C:C
787	1	d	A:A	C:C	G:T	G:T	C:T	T:C	T:T	C:C	T:T	T:T	T:C	A:A	A:A	A:A	G:G	A:A	C:C
788	2	a	A:G	T:C	G:T	G:T	T:T	T:T	G:T	C:C	T:C	C:T	C:C	G:A	G:G	A:A	A:G	G:A	C:C
789	1	b	A:G	C:C	G:G	G:G	C:T	C:C	G:G	C:C	C:C	C:C	C:C	G:A	G:G	C:C	A:G	A:A	C:C
790	2	b	A:A	C:C	G:G	G:T	T:T	C:C	G:T	T:T	T:C	T:T	T:C	A:A	A:A	A:A	G:G	A:A	C:G
791	2	a	A:G	T:C	G:G	T:T	C:T	T:C	G:T	C:C	C:C	T:T	C:C	A:A	G:A	C:A	G:G	A:A	C:C
792	1	c	G:G	C:C	G:G	G:T	T:T	T:T	T:T	C:T	C:C	C:T	C:C	G:A	G:G	C:A	A:G	A:A	C:C
793	1	a	A:G	C:C	G:T	G:G	T:T	C:C	G:G	C:C	T:C	T:T	C:C	G:A	G:G	C:A	G:G	A:A	C:C
794	1	a	A:A	T:T	G:T	G:G	C:T	T:T	G:T	C:C	T:C	C:T	C:C	G:A	G:G	A:A	A:G	A:A	C:C
795	1	a	A:A	T:C	T:T	G:G	T:T	T:C	G:T	C:C	T:C	T:T	C:C	G:A	G:G	C:A	G:G	A:A	C:C
796	1	a	A:G	C:C	G:G	G:T	C:T	T:T	G:T	C:C	T:C	C:T	T:C	A:A	G:A	A:A	A:G	A:A	C:G
797	1	d	A:G	T:C	G:T	G:G	T:T	T:T	G:G	C:T	C:C	C:C	C:C	G:A	G:G	C:C	G:G	G:A	C:C
798	1	a	A:G	C:C	G:G	G:T	T:T	T:T	T:T	C:T	T:C	T:T	T:T	A:A	A:A	C:A	A:G	A:A	C:C
799	1	a	G:G	C:C	G:G	G:T	T:T	T:T	G:G	C:T	C:C	T:T	T:C	A:A	G:A	A:A	G:G	A:A	C:G
800	1	a	A:G	C:C	G:T	T:T	T:T	T:T	T:T	C:C	C:C	C:C	C:C	G:A	G:G	A:A	A:G	A:A	C:C
801	1	a	A:G	C:C	G:T	G:G	C:T	T:C	T:T	C:T	T:T	T:T	T:C	A:A	G:A	A:A	G:G	A:A	C:C
802	1	a	A:G	C:C	G:T	T:T	T:T	T:C	G:G	C:C	C:C	T:T	C:C	G:A	G:G	C:A	A:G	A:A	C:C
803	2	a	A:G	T:C	G:G	T:T	T:T	T:T	G:G	C:C	C:C	C:C	C:C	G:A	G:A	A:A	A:G	A:A	C:C
804	2	a	A:G	T:C	G:G	G:T	T:T	T:T	G:T	C:C	C:C	T:T	C:C	A:A	G:A	C:A	A:G	G:A	C:C
805	2	a	A:G	T:C	T:T	G:G	T:T	T:T	G:T	C:C	T:C	C:T	C:C	G:A	G:G	A:A	G:G	G:G	C:C
806	1	e	A:A	T:C	G:T	T:T	C:T	T:C	T:T	C:T	T:C	T:T	T:T	A:A	A:A	A:A	A:G	A:A	C:C
807	2	a	G:G	T:C	G:T	G:G	C:T	T:T	G:T	C:C	T:C	C:T	C:C	G:G	G:G	C:A	A:G	G:A	C:C
808	2		A:A	C:C	T:T	T:T	T:T	C:C	G:T	C:C	T:T	T:T	C:C	G:A	G:G	C:C	A:A	A:A	C:C
809	1	a	A:G	T:T	G:T	T:T	T:T	T:C	G:G	C:C	C:C	C:C	C:C	G:A	G:G	C:A	G:G	A:A	C:C
810	1	a	A:G	C:C	G:T	G:T	T:T	T:T	G:G	C:C	C:C	T:T	C:C	G:G	G:G	C:A	A:A	G:A	C:C
811	1	a	A:G	C:C	G:T	G:T	T:T	T:C	G:T	C:C	C:C	T:T	C:C	G:A	G:G	C:C	A:G	G:A	C:C
812	1	a	G:G	T:C	G:G	G:T	C:T	T:C	G:T	C:C	T:C	T:T	C:C	A:A	G:G	A:A	A:A	G:A	C:C
813	1	a	A:G	T:T	G:G	G:T	T:T	T:T	G:G	C:C	C:C	C:C	C:C	G:G	G:G	A:A	A:G	G:G	C:G
814	1	a	G:G	T:C	G:G	G:T	C:T	T:T	G:T	C:C	C:C	T:T	T:C	G:A	G:G	C:A	A:G	G:A	C:C
815	1	a	G:G	T:C	G:G	T:T	T:T	T:T	G:G	C:C	T:C	T:T	C:C	G:A	G:G	A:A	A:G	G:A	C:C
816	1	a	A:G	T:C	G:T	T:T	T:T	T:T	G:T	C:C	C:C	C:T	C:C	A:A	G:G	C:A	A:G	A:A	C:C
817	2	a	G:G	C:C	G:G	G:T	C:T	T:T	G:G	C:C	T:C	T:T	T:C	G:A	G:G	C:A	G:G	A:A	C:C
818	1	a	A:A	T:C	G:T	G:G	T:T	T:T	G:G	C:C	C:C	C:C	C:C	A:A	G:G	A:A	A:A	A:A	C:C
819	1	a	A:A	T:C	G:T	G:T	T:T	T:C	G:T	C:T	C:C	C:T	C:C	A:A	G:A	C:A	G:G	A:A	C:G
820	1	a	A:G	C:C	G:T	G:T	T:T	T:T	G:T	C:T	C:C	C:T	C:C	G:G	G:G	C:A	A:G	G:A	C:C
821	1	a	A:G	C:C	G:T	G:T	C:T	T:T	G:T	C:T	C:C	C:T	C:C	G:G	G:G	C:A	G:G	A:A	C:C
822	1	a	A:A	T:C	G:T	G:G	T:T	T:C	G:T	C:C	T:C	T:T	C:C	G:A	G:G	C:A	G:G	A:A	C:C
823	1	a	A:G	C:C	G:G	G:T	T:T	T:C	T:T	C:C	T:T	T:T	T:C	G:A	G:G	A:A	G:G	G:A	C:G
824	1	a	G:G	T:C	G:G	G:T	T:T	T:T	G:T	C:C	T:C	C:T	C:C	A:A	G:G	C:C	G:G	A:A	C:G
825	2	a	G:G	C:C	G:G	G:T	C:T	T:C	G:T	C:T	C:C	C:T	T:C	A:A	G:A	C:A	A:G	A:A	G:G
826	5	a	G:G	T:C	G:T	G:T	T:T	T:T	G:T	C:C	T:C	T:T	C:C	A:A	A:A	A:A	A:G	A:A	C:C
827	2	a	G:G	T:C	G:T	G:T	T:T	T:T	G:G	C:C	C:C	C:C	C:C	A:A	G:G	C:A	G:G	A:A	C:C
828	2	a	G:G	T:T	T:T	G:G	T:T	T:C	G:G	C:C	T:C	C:T	C:C	G:A	G:G	C:A	A:G	A:A	C:C
829	1	a	A:G	C:C	G:G	G:G	C:C	T:C	T:T	C:T	C:C	T:T	T:C	G:A	G:A	A:A	A:A	G:A	C:C
830	1	a	A:G	T:C	G:T	T:T	T:T	T:C	G:T	C:C	T:C	T:T	C:C	G:G	G:G	C:A	A:G	A:A	C:C
831	1	a	A:G	C:C	T:T	G:G	T:T	T:C	G:G	C:C	C:C	C:C	C:C	G:A	G:G	C:A	A:G	G:A	C:C
832	1	a	A:G	T:C	T:T	G:G	T:T	C:C	G:T	C:C	T:C	T:T	C:C	G:A	G:G	C:A	A:G	A:A	C:C
833	1	a	A:G	T:C	G:T	T:T	T:T	T:C	G:G	C:C	C:C	C:C	C:C	A:A	G:G	A:A	G:G	G:A	C:C
834	1	a	A:A	T:C	G:G	G:G	C:T	T:C	T:T	C:C	T:T	T:T	C:C	A:A	G:A	A:A	G:G	A:A	C:C
835	1	a	A:G	C:C	G:T	T:T	T:T	T:T	G:T	C:C	T:C	T:T	C:C	A:A	G:G	C:A	A:G	A:A	C:C
836	2	c	A:G	T:C	G:T	G:T	C:T	T:C	G:T	C:T	T:C	T:T	C:C	A:A	G:G	A:A	A:G	A:A	C:G
837	2	a	A:G	T:C	G:T	G:T	T:T	T:T	G:T	C:C	C:C	C:C	C:C	G:A	G:G	C:A	A:G	G:A	C:C
838	1	a	A:G	C:C	T:T	G:T	T:T	T:C	G:T	C:T	C:C	T:T	C:C	G:A	G:G	A:A	G:G	A:A	C:C
839	1	a	A:A	C:C	G:G	G:T	T:T	T:C	G:G	C:C	C:C	C:C	C:C	G:A	G:A	A:A	A:G	G:A	C:C
840	1	a	A:A	C:C	T:T	G:T	T:T	T:T	G:G	C:C	C:C	C:C	C:C	G:A	G:G	A:A	A:G	G:A	C:C
841	2	a	G:G	T:C	T:T	G:T	T:T	T:T	G:T	C:C	C:C	C:C	C:C	G:A	G:G	C:A	G:G	G:A	C:G
842	1	a	G:G	C:C	G:G	G:T	T:T	T:C	G:T	C:C	C:C	T:T	C:C	A:A	G:G	C:A	A:A	G:A	C:C
843	1	a	G:G	C:C	G:G	G:T	T:T	T:C	G:T	C:C	C:C	T:T	C:C	G:A	G:G	C:C	A:G	A:A	C:C
844	1	b	G:G	T:C	T:T	G:T	T:T	T:T	G:T	C:T	C:C	T:T	C:C	A:A	G:G	A:A	G:G	A:A	C:C
845	5	b	A:G	C:C	G:G	T:T	C:T	T:C	G:T	T:T	C:C	T:T	T:C	A:A	A:A	A:A	A:G	A:A	C:C
846	1	a	G:G	C:C	G:T	G:T	C:T	T:T	G:T	C:T	T:T	T:T	T:T	A:A	A:A	A:A	G:G	G:A	C:C
847	1	a	G:G	C:C	G:G	G:G	T:T	T:T	T:T	C:C	T:T	T:T	C:C	A:A	G:G	A:A	G:G	A:A	C:G
848	1	a	A:G	C:C	G:G	G:G	T:T	T:C	G:T	C:C	T:C	C:T	T:C	G:A	G:A	A:A	A:G	A:A	C:C
849	2	b	G:G	T:C	G:G	G:T	T:T	T:T	G:T	C:T	T:C	T:T	C:C	G:A	G:G	A:A	A:G	A:A	C:C
850	1	e	G:G	T:C	T:T	G:G	T:T	T:T	G:G	C:C	C:C	T:T	C:C	G:A	G:G	A:A	A:A	G:A	C:C
851	1	a	G:G	T:C	G:G	G:T	T:T	T:T	G:T	C:T	C:C	T:T	C:C	G:A	G:G	C:A	A:G	A:A	C:C
852	1	a	G:G	C:C	T:T	G:T	T:T	T:C	T:T	C:T	T:C	T:T	T:C	A:A	A:A	A:A	G:G	G:A	C:C
853	1	a	A:G	C:C	G:T	G:T	T:T	T:T	G:G	C:C	C:C	T:T	C:C	A:A	G:G	C:C	G:G	A:A	C:C
854	2	d	G:G	T:C	G:G	G:T	T:T	T:T	G:T	C:C	C:C	C:C	C:C	G:A	G:G	C:A	A:G	G:G	C:C
855	1	a	A:G	C:C	T:T	G:T	C:T	T:C	G:T	C:T	T:C	T:T	C:C	G:G	G:G	C:C	A:G	A:A	C:G
856	1	a	A:G	C:C	G:G	G:G	T:T	T:C	G:T	C:C	T:T	T:T	T:C	A:A	G:A	A:A	A:G	A:A	G:G
857	1	a	G:G	C:C	T:T	G:T	T:T	T:C	G:G	C:C	C:C	C:T	C:C	G:A	G:G	A:A	G:G	G:G	C:C
858	1	b	A:A	C:C	G:G	G:T	T:T	T:T	G:G	C:C	C:C	C:C	C:C	G:A	G:G	C:A	A:G	G:A	C:C
859	1	b	A:A	T:C	G:G	G:G	T:T	T:T	G:T	C:C	C:C	T:T	C:C	G:G	G:G	C:A	G:G	G:A	C:C
860	4	a	A:A	C:C	G:G	G:T	T:T	T:T	G:T	C:T	T:T	T:T	T:C	A:A	G:A	C:A	G:G	A:A	C:G
861	1	d	A:G	C:C	G:T	T:T	C:T	T:T	G:T	C:T	T:C	T:T	C:C	G:G	G:G	A:A	A:A	A:A	C:C
862	2	a	A:G	T:C	G:G	G:T	T:T	T:T	G:T	C:C	T:T	T:T	T:T	A:A	G:A	A:A	G:G	A:A	C:C
863	1	a	A:G	C:C	T:T	G:T	T:T	T:T	G:T	C:T	T:C	T:T	C:C	A:A	G:G	C:A	G:G	A:A	C:C
864	1	e	A:G	T:C	T:T	G:G	T:T	T:T	G:T	C:T	C:C	T:T	C:C	A:A	G:G	C:A	A:G	G:A	C:C
865	1	a	A:G	T:T	G:T	T:T	C:T	T:T	T:T	T:T	T:C	T:T	C:C	A:A	G:G	C:C	A:G	A:A	C:C
866	1	a	G:G	C:C	G:T	G:T	T:T	C:C	G:G	C:T	C:C	C:T	C:C	G:A	G:G	C:C	A:G	A:A	C:C
867	1	a	G:G	C:C	G:T	T:T	T:T	C:C	G:G	C:T	C:C	C:T	C:C	G:G	G:G	C:A	A:A	A:A	C:C
868	1	a	A:G	T:C	T:T	G:T	T:T	T:C	G:G	C:C	C:C	T:T	C:C	G:A	G:G	A:A	G:G	A:A	C:C
869	1	a	A:G	C:C	T:T	G:T	T:T	T:C	G:T	C:C	C:C	T:T	C:C	G:A	G:G	A:A	G:G	G:A	C:C
870	2	a	G:G	T:T	T:T	G:T	C:T	T:T	G:T	C:T	C:C	T:T	C:C	A:A	G:G	A:A	A:G	A:A	C:C
871	1	a	A:G	C:C	G:G	G:G	T:T	T:T	G:G	C:C	T:C	C:T	C:C	G:G	G:G	A:A	A:G	A:A	C:C
872	1	d	A:G	T:C	G:G	G:T	T:T	T:T	G:T	C:C	T:C	C:T	C:C	G:G	G:G	A:A	A:G	A:A	C:C
873	1	a	A:A	T:C	G:T	T:T	T:T	T:T	G:G	C:C	C:C	T:T	C:C	A:A	G:G	C:A	A:G	G:A	C:C
874	1	a	A:A	C:C	G:T	T:T	T:T	T:T	G:G	C:C	C:C	T:T	C:C	G:A	G:G	C:A	A:A	G:G	C:C
875	1	c	G:G	T:C	G:T	G:G	T:T	T:T	G:G	C:C	C:C	C:C	C:C	A:A	G:G	C:A	A:A	G:A	C:C
876	2	a	G:G	T:C	G:G	G:T	C:T	C:C	G:G	C:C	T:C	T:T	C:C	A:A	G:G	A:A	G:G	G:A	C:C
877	1	c	G:G	T:T	G:T	G:T	C:T	T:T	G:G	C:C	C:C	T:T	C:C	G:A	G:G	C:A	A:G	G:A	C:C
878	1	a	A:G	C:C	G:G	G:G	C:T	T:T	T:T	C:C	T:T	T:T	T:C	A:A	G:A	C:A	G:G	A:A	C:G
879	1	a	G:G	T:C	T:T	G:T	T:T	T:T	G:T	C:C	C:C	C:C	C:C	A:A	G:G	A:A	A:A	A:A	C:C
880	1	d	A:G	T:C	T:T	T:T	T:T	C:C	G:G	C:C	C:C	C:T	C:C	G:A	G:G	C:A	A:G	G:A	C:C
881	3	a	A:G	C:C	G:G	T:T	C:T	T:C	G:G	C:T	C:C	T:T	T:C	A:A	G:A	A:A	A:G	A:A	C:G
882	1	a	A:G	C:C	G:G	T:T	T:T	T:T	G:G	C:T	C:C	T:T	T:C	A:A	G:A	A:A	G:G	A:A	C:C
883	3	a	G:G	T:T	G:T	G:T	C:T	C:C	G:G	C:C	T:C	C:T	C:C	A:A	G:G	C:A	G:G	A:A	C:G
884	1	a	G:G	T:T	G:G	G:T	C:T	T:C	G:G	C:C	T:C	T:T	C:C	G:A	G:G	C:C	G:G	G:A	C:C
885	1	a	A:G	C:C	G:T	G:T	T:T	T:C	G:T	C:C	T:C	T:T	T:C	G:A	G:G	A:A	G:G	A:A	C:C
886	1	a	G:G	C:C	G:G	G:T	T:T	T:C	T:T	C:C	T:C	T:T	C:C	A:A	G:G	A:A	A:G	A:A	C:C
887	1	a	G:G	C:C	G:G	G:G	T:T	T:C	G:T	C:T	T:C	T:T	C:C	A:A	G:G	A:A	G:G	A:A	G:G
888	1	a	A:G	T:C	G:T	T:T	C:T	T:T	G:T	C:C	T:C	T:T	C:C	G:A	G:G	C:C	G:G	A:A	C:C
889	1	a	A:G	C:C	G:T	G:T	T:T	T:T	G:G	C:C	C:C	T:T	C:C	G:A	G:G	C:A	G:G	A:A	C:C
890	4	a	G:G	T:C	T:T	T:T	T:T	T:C	G:G	C:C	T:C	C:T	C:C	G:A	G:G	C:A	A:G	G:A	C:C
891	1	a	A:A	C:C	G:G	T:T	T:T	C:C	T:T	C:C	T:C	T:T	T:T	A:A	G:A	A:A	A:G	A:A	C:G
892	1	a	A:G	C:C	G:G	G:T	C:T	T:T	T:T	C:T	T:C	T:T	T:T	A:A	G:A	A:A	A:G	A:A	C:G
893	2	b	A:G	T:T	G:G	T:T	T:T	T:C	G:T	C:C	T:C	C:T	T:C	A:A	G:G	C:A	A:G	A:A	C:C
894	1	c	A:G	T:T	G:T	T:T	T:T	T:T	G:T	C:C	C:C	C:C	C:C	G:G	G:G	C:A	A:G	A:A	C:C
895	2	a	A:G	T:C	G:T	G:G	T:T	T:T	G:G	C:C	C:C	C:C	C:C	A:A	G:G	C:A	A:G	A:A	C:C
896	2	c	G:G	T:C	G:G	T:T	C:T	T:C	T:T	C:T	T:T	T:T	C:C	G:G	G:G	C:A	A:G	A:A	C:C
897	1	a	A:G	T:C	G:T	T:T	C:T	T:C	T:T	C:C	C:C	C:C	C:C	A:A	G:G	C:A	A:G	G:A	C:C
898	1	a	A:G	C:C	T:T	G:T	T:T	T:C	G:G	C:C	C:C	T:T	T:C	A:A	G:G	C:A	G:G	A:A	C:C
899	1	a	A:G	C:C	T:T	G:G	T:T	T:T	G:G	C:C	C:C	C:C	C:C	A:A	G:G	C:A	A:G	A:A	C:C
900	1	a	A:G	C:C	G:G	G:G	C:T	C:C	G:T	C:C	T:C	T:T	T:C	G:A	G:G	C:A	G:G	G:A	C:C
901	2	a	A:A	C:C	G:G	G:G	T:T	C:C	G:T	C:C	T:C	C:T	T:C	G:A	G:G	A:A	A:G	G:A	C:C
902	1	e	G:G	T:C	T:T	G:G	T:T	C:C	G:G	C:T	C:C	C:T	C:C	G:A	G:G	C:C	A:G	A:A	C:C
903	2	a	G:G	C:C	G:T	T:T	T:T	T:C	G:T	C:C	C:C	T:T	C:C	A:A	G:G	C:A	A:G	A:A	C:C
904	1	a	A:G	T:C	T:T	G:G	T:T	T:T	G:G	C:C	T:C	T:T	C:C	A:A	G:G	A:A	A:G	G:A	C:C
905	1	a	G:G	T:C	G:G	T:T	T:T	T:T	T:T	C:T	T:C	T:T	T:T	A:A	G:A	A:A	G:G	A:A	C:G
906	1	a	G:G	T:C	G:T	T:T	C:C	T:T	G:G	C:C	C:C	C:C	C:C	G:A	G:G	A:A	A:G	A:A	C:C
907	1	a	G:G	T:C	G:T	G:T	T:T	T:T	G:T	C:T	T:C	C:T	C:C	G:A	G:G	C:A	G:G	G:G	C:C
908	2	a	A:G	T:C	G:G	G:G	T:T	T:T	G:T	C:T	T:C	C:T	C:C	A:A	G:G	C:A	G:G	G:A	C:C
909	1	a	A:G	T:C	G:G	G:G	T:T	T:C	G:T	C:T	C:C	C:T	C:C	G:A	G:G	C:A	A:G	A:A	C:C
910	1	a	A:G	T:C	T:T	G:T	T:T	T:C	G:T	C:T	C:C	C:T	C:C	G:A	G:G	C:A	A:A	A:A	C:C
911	1	a	A:A	C:C	G:G	G:G	T:T	C:C	T:T	T:T	C:C	T:T	T:C	G:A	A:A	A:A	G:G	A:A	G:G
912	1	a	A:A	C:C	G:G	G:G	C:T	T:C	G:T	C:C	T:C	T:T	T:C	A:A	G:A	C:A	A:G	A:A	C:C
913	1	a	G:G	T:T	G:T	T:T	T:T	T:C	G:T	C:C	T:C	T:T	C:C	G:G	G:G	C:A	A:A	A:A	C:C
914	4	b	A:A	T:C	T:T	G:G	T:T	T:T	T:T	C:T	T:C	T:T	T:C	A:A	G:A	C:A	G:G	G:A	C:C
915	2	a	A:G	T:C	T:T	T:T	C:T	T:T	T:T	C:C	C:C	C:C	C:C	A:A	G:G	C:C	A:G	A:A	C:C
916	1	b	G:G	T:C	T:T	T:T	T:T	T:T	G:G	C:C	C:C	T:T	C:C	G:A	G:G	C:A	A:G	G:A	C:C
917	5	a	A:G	C:C	G:G	G:G	T:T	T:T	T:T	C:T	T:C	T:T	T:C	A:A	G:A	C:A	G:G	A:A	C:C
918	1	a	A:A	C:C	G:G	G:G	T:T	T:C	T:T	C:C	T:T	T:T	T:C	A:A	G:A	C:A	G:G	A:A	C:G
919	1	a	A:A	C:C	G:T	G:T	T:T	T:C	G:G	C:C	C:C	C:C	C:C	A:A	G:G	C:A	A:A	A:A	C:C
920	1	a	A:G	C:C	G:T	T:T	T:T	T:C	G:G	C:C	C:C	C:C	C:C	G:A	G:A	C:A	G:G	A:A	C:C
921	1	a	A:G	T:C	T:T	G:T	T:T	T:T	G:G	C:C	T:C	C:T	C:C	G:G	G:G	C:A	G:G	A:A	C:C
922	1	a	A:A	C:C	G:T	G:T	T:T	T:C	G:G	C:C	C:C	C:C	C:C	A:A	G:G	C:A	A:A	A:A	C:C
923	1	a	A:A	C:C	G:G	G:T	T:T	T:T	T:T	C:T	T:C	T:T	T:C	A:A	A:A	A:A	A:G	A:A	C:C
924	1	a	G:G	C:C	G:G	T:T	T:T	T:T	T:T	C:C	T:C	T:T	T:T	A:A	A:A	A:A	G:G	A:A	C:G
925	1	a	A:A	C:C	G:T	T:T	C:T	T:T	G:T	C:C	C:C	C:C	C:C	A:A	G:G	C:A	A:G	G:A	C:C
926	1	a	G:G	T:C	T:T	T:T	T:T	T:C	G:T	C:T	T:C	T:T	C:C	G:A	G:G	C:C	A:A	A:A	C:C
927	1	a	G:G	T:C	G:T	G:T	T:T	T:C	G:G	C:C	C:C	T:T	C:C	A:A	G:G	C:C	A:G	G:A	C:C
928	1	d	G:G	T:C	G:T	G:T	T:T	T:T	G:T	C:C	T:C	C:T	T:C	A:A	G:G	C:C	G:G	G:A	C:C
929	1	a	G:G	C:C	G:G	G:T	T:T	T:T	G:T	C:C	T:C	T:T	T:T	A:A	G:A	A:A	G:G	A:A	C:G
930	2	a	G:G	C:C	G:G	T:T	T:T	T:C	T:T	C:C	T:T	T:T	T:T	A:A	A:A	A:A	G:G	A:A	C:C
931	1	a	A:G	C:C	G:G	T:T	T:T	T:C	G:T	C:T	C:C	T:T	T:C	A:A	G:G	A:A	G:G	A:A	C:C
932	1	d	G:G	C:C	G:T	G:G	T:T	T:C	G:T	C:C	T:C	C:T	T:C	G:A	G:G	C:A	A:A	A:A	C:C
933	1	a	A:G	T:C	G:G	T:T	T:T	T:C	G:G	C:T	T:C	T:T	C:C	A:A	G:G	A:A	A:G	G:A	C:C
934	1	a	A:G	T:T	T:T	G:T	C:T	T:T	T:T	C:T	T:C	T:T	C:C	G:G	G:A	A:A	G:G	A:A	C:G
935	1	a	G:G	T:C	T:T	T:T	T:T	T:T	G:T	C:C	T:C	T:T	C:C	G:A	G:G	A:A	G:G	G:A	C:C
